# Supplementary material for: Crystal structure of trans-di­aqua­bis­(1H-pyrazole-3-carboxyl­ato-κ2 N,O)copper(II) dihydrate
Source: Acta Crystallogr E Crystallogr Commun. 2015 Nov 21;71(Pt 12):m232–3. doi: 10.1107/S2056989015021593 (PMC4719849; doi:10.1107/S2056989015021593)
Supplement: Supplementary file 1 [file e-71-0m232-sup1.cif]

##############################################################################
#                                                                            #
# This CIF contains the data in a paper accepted for publication in          #
# Acta Crystallographica Section E. It conforms to the requirements of       #
# Notes for Authors for Acta Crystallographica Section E, and has been       #
# peer reviewed under the auspices of the IUCr Commission on Journals.       #
#                                                                            #
# Full details of the Crystallographic Information File format               #
# are given in the paper "The Crystallographic Information File (CIF):       #
# a New Standard Archive File for Crystallography" by S. R. Hall, F. H.      #
# Allen and I. D. Brown [Acta Cryst. (1991), A47, 655-685].                  #
#                                                                            #
# The current version of the core CIF dictionary is obtainable from          #
# ftp://ftp.iucr.org/pub/cif_core.dic.                                       #
#                                                                            #
# Software is freely available for graphical display of the structure(s)     #
# in this CIF. For information consult the CIF software page                 #
# http://www.iucr.org/resources/cif/software.                                #
#                                                                            #
# This file may be used for bona fide research purposes within the           #
# scientific community so long as proper attribution is given to the journal # 
# article from which it was obtained.                                        #
#                                                                            #
##############################################################################
data_I
_database_code_depnum_ccdc_archive 'CCDC 1437048'
_audit_creation_method     'WinGX routine CIF_UPDATE'
_chemical_name_systematic
;\
<i>trans</i>-Diaquabis(1<i>H</i>-pyrazole-3-carboxylato-\
\k^2^<i>N</i>,<i>O</i>)copper(II) dihydrate
;
_chemical_formula_moiety     'C8 H10 Cu N4 O6, 2(H2 O)'
_chemical_formula_sum     'C8 H14 Cu N4 O8'
_chemical_formula_iupac     '[Cu (C4 H3 N2 O2)2 (H2 O)2], 2H2 O'
_chemical_formula_weight     357.77
_symmetry_cell_setting     monoclinic
_symmetry_space_group_name_H-M     'P 21/c'
_symmetry_space_group_name_Hall     '-P 2ybc'
loop_
    _symmetry_equiv_pos_as_xyz
    'x, y, z'
    '-x, y+1/2, -z+1/2'
    '-x, -y, -z'
    'x, -y-1/2, z-1/2'
_cell_length_a     6.4780(4)
_cell_length_b     21.5757(10)
_cell_length_c     4.8937(3)
_cell_angle_alpha     90
_cell_angle_beta     105.856(7)
_cell_angle_gamma     90
_cell_volume     657.96(6)
_cell_formula_units_Z     2
_cell_measurement_reflns_used     1956
_cell_measurement_theta_min     4.068
_cell_measurement_theta_max     73.671
_cell_measurement_temperature     100(2)
_exptl_crystal_description     prism
_exptl_crystal_colour     'blue'
_exptl_crystal_size_max     0.09
_exptl_crystal_size_mid     0.04
_exptl_crystal_size_min     0.02
_exptl_crystal_density_diffrn     1.806
_exptl_crystal_density_method     'not measured'
_exptl_crystal_F_000     366
_exptl_absorpt_coefficient_mu     2.834
_exptl_absorpt_correction_type     multi-scan
_exptl_absorpt_process_details
;
(CrysAlisPro; Agilent, 2011)
;
_exptl_absorpt_correction_T_min     0.81688
_exptl_absorpt_correction_T_max     1
_exptl_special_details
;
IR (KBr pellets, cm^-1^): 3487(<i>s</i>), 3340(<i>s</i>), 3140(<i>s</i>),
3075(<i>s</i>), 2854(<i>s</i>), 2795(<i>s</i>), 1695(<i>s</i>),
1501(<i>m</i>), 1451(w), 1358(<i>s</i>), 1263(w), 1132(w), 1069(w), 1015(w),
943(<i>m</i>), 899(<i>m</i>), 839(<i>m</i>), 785(<i>m</i>), 648(<i>m</i>),
615(w), 500(w).
TGA/DTA (synthetic air, 5\%C min^-1^): The initial endothermic dehydration
proccess (calcd/found for 4H~2~O: 20.1 /20.2%) is completed at c.a. 85\%C and
is followed by a thermal stability range for the anydrous phase that extends
up to c.a. 210\%C. The highly exothermic ligand combustion results in the
final residue at 370\%C (calcd/found for CuO: 22.1/21.8%).
CHN (%m, calcd/found): C (26.8/27.2), H (3.9/3.9), N(15.7/15.5).
;
_diffrn_ambient_temperature     100(2)
_diffrn_radiation_type     CuK\a
_diffrn_radiation_wavelength     1.54184
_diffrn_radiation_source     'SuperNova (Cu) X-ray Source'
_diffrn_radiation_monochromator     'mirror'
_diffrn_measurement_device_type     'Agilent SuperNova Single source at offset'
_diffrn_measurement_device     '\k-geometry diffractometer'
_diffrn_measurement_method     '\w scans'
_diffrn_detector_area_resol_mean     5.2012
_diffrn_reflns_number     4452
_diffrn_reflns_av_R_equivalents     0.0314
_diffrn_reflns_theta_min     4.1
_diffrn_reflns_theta_max     69
_diffrn_reflns_theta_full     69
_diffrn_measured_fraction_theta_max     1
_diffrn_measured_fraction_theta_full     1
_diffrn_reflns_limit_h_min     -6
_diffrn_reflns_limit_h_max     7
_diffrn_reflns_limit_k_min     -23
_diffrn_reflns_limit_k_max     26
_diffrn_reflns_limit_l_min     -5
_diffrn_reflns_limit_l_max     5
loop_
    _refln_index_h
    _refln_index_k
    _refln_index_l
    _refln_observed_status
    _refln_F_squared_meas
    _refln_F_squared_calc
    1 0 0 o 4712.11 4937.76
    2 0 0 o 40.85 49.85
    3 0 0 o 4072.40 4281.17
    4 0 0 o 5316.07 5614.04
    5 0 0 o 333.83 361.37
    6 0 0 o 63.42 67.46
    7 0 0 o 8.63 3.50
    1 1 0 o 569.70 559.68
    2 1 0 o 1315.73 1358.31
    3 1 0 o 17.80 11.22
    4 1 0 o 123.82 123.84
    5 1 0 o 412.81 401.34
    6 1 0 o -0.38 1.34
    7 1 0 o 3.39 1.80
    0 2 0 o 7574.94 7270.40
    1 2 0 o 2791.88 2844.36
    2 2 0 o 349.35 411.98
    3 2 0 o 598.31 637.94
    4 2 0 o 3783.45 3923.65
    5 2 0 o 556.29 592.86
    6 2 0 o 53.46 54.49
    7 2 0 o 350.59 324.86
    1 3 0 o 2335.75 2133.01
    2 3 0 o 602.44 644.83
    3 3 0 o 187.74 184.71
    4 3 0 o 11.95 9.23
    5 3 0 o 4.08 0.91
    6 3 0 o 1.93 0.97
    7 3 0 o 246.38 232.45
    0 4 0 o 60.49 64.94
    1 4 0 o 354.41 332.74
    2 4 0 o 308.23 254.13
    3 4 0 o 2526.08 2593.39
    4 4 0 o 285.74 324.29
    5 4 0 o 303.52 298.33
    6 4 0 o 126.59 123.94
    7 4 0 o 319.08 300.26
    1 5 0 o 1408.90 1265.31
    2 5 0 o 46.87 59.09
    3 5 0 o 239.19 233.34
    4 5 0 o 38.15 28.99
    5 5 0 o 4.94 2.87
    6 5 0 o -1.63 0.05
    7 5 0 o 87.98 79.08
    0 6 0 o 39.72 50.50
    1 6 0 o 4621.08 4496.78
    2 6 0 o 186.28 257.36
    3 6 0 o 348.82 367.84
    4 6 0 o 921.23 931.72
    5 6 0 o 994.95 1006.03
    6 6 0 o 2.96 4.63
    7 6 0 o 186.15 170.26
    1 7 0 o 16.72 11.65
    2 7 0 o 351.95 320.15
    3 7 0 o 4.97 6.37
    4 7 0 o 179.49 182.74
    5 7 0 o 5.41 5.81
    6 7 0 o 87.84 76.03
    7 7 0 o 116.77 104.84
    0 8 0 o 819.99 837.07
    1 8 0 o 1428.74 1583.05
    2 8 0 o 3779.74 3756.70
    3 8 0 o 563.70 575.19
    4 8 0 o 1198.49 1183.26
    5 8 0 o 1471.11 1428.91
    6 8 0 o 981.45 950.55
    7 8 0 o 291.44 322.60
    1 9 0 o 167.07 183.57
    2 9 0 o 30.39 33.14
    3 9 0 o 716.46 625.62
    4 9 0 o 422.01 411.06
    5 9 0 o 64.08 65.88
    6 9 0 o 8.45 0.43
    7 9 0 o 161.96 155.28
    0 10 0 o 5516.22 5230.92
    1 10 0 o 954.83 957.82
    2 10 0 o 4111.65 4148.55
    3 10 0 o 717.54 667.25
    4 10 0 o 581.95 574.86
    5 10 0 o 317.51 314.92
    6 10 0 o 680.78 654.46
    1 11 0 o 112.86 96.28
    2 11 0 o 9.53 1.32
    3 11 0 o 475.43 459.30
    4 11 0 o 822.87 811.41
    5 11 0 o 110.42 113.72
    6 11 0 o 12.14 12.14
    0 12 0 o 663.69 635.90
    1 12 0 o 1463.54 1469.75
    2 12 0 o 2142.18 2181.61
    3 12 0 o 523.08 530.18
    4 12 0 o 108.02 118.38
    5 12 0 o 42.69 36.92
    6 12 0 o 109.88 105.12
    1 13 0 o 3074.74 2795.28
    2 13 0 o 11.75 0.91
    3 13 0 o 90.28 88.15
    4 13 0 o 24.40 29.32
    5 13 0 o 571.88 549.49
    6 13 0 o 10.22 4.75
    0 14 0 o 18.58 23.79
    1 14 0 o 703.39 756.81
    2 14 0 o 967.08 933.68
    3 14 0 o 2952.09 2883.00
    4 14 0 o 2.14 1.19
    5 14 0 o 110.69 101.09
    6 14 0 o 981.35 897.87
    1 15 0 o 67.81 67.67
    2 15 0 o 8.36 10.21
    3 15 0 o 44.66 43.26
    4 15 0 o 172.08 170.28
    5 15 0 o 175.87 171.95
    6 15 0 o -0.98 1.83
    0 16 0 o 248.76 277.39
    1 16 0 o 2343.98 2315.89
    2 16 0 o 1068.76 1057.02
    3 16 0 o 564.49 525.54
    4 16 0 o 513.25 500.75
    5 16 0 o 694.39 667.61
    1 17 0 o 488.52 484.67
    2 17 0 o 47.13 51.46
    3 17 0 o 151.81 158.66
    4 17 0 o 323.75 335.47
    5 17 0 o 16.94 22.16
    0 18 0 o 1691.11 1700.73
    1 18 0 o 300.15 301.62
    2 18 0 o 366.55 383.04
    3 18 0 o 220.87 216.63
    4 18 0 o 521.09 516.55
    5 18 0 o 455.28 429.99
    1 19 0 o 68.00 75.28
    2 19 0 o 110.14 108.41
    3 19 0 o 274.61 272.17
    4 19 0 o 128.93 123.65
    5 19 0 o 50.42 46.80
    0 20 0 o 20.54 22.84
    1 20 0 o 9.67 11.25
    2 20 0 o 859.89 842.70
    3 20 0 o 5.52 2.80
    4 20 0 o 273.38 243.06
    1 21 0 o 68.83 69.70
    2 21 0 o 126.60 137.12
    3 21 0 o 4.11 2.13
    4 21 0 o 230.72 229.95
    0 22 0 o 499.18 476.54
    1 22 0 o 410.45 408.85
    2 22 0 o 515.54 521.71
    3 22 0 o 476.45 460.84
    4 22 0 o 63.33 60.03
    1 23 0 o 238.19 247.58
    2 23 0 o 6.71 6.59
    3 23 0 o 144.78 160.26
    0 24 0 o 543.78 575.72
    1 24 0 o 1071.65 1098.16
    2 24 0 o 361.71 361.20
    1 25 0 o 85.32 79.31
    2 25 0 o 14.72 13.17
    0 26 0 o 131.94 130.65
    -7 1 1 o 3.50 5.37
    -6 1 1 o 1288.02 1247.61
    -5 1 1 o 534.98 556.79
    -4 1 1 o 2030.97 2044.46
    -3 1 1 o 979.19 1032.66
    -2 1 1 o 3197.60 3233.25
    -1 1 1 o 1485.52 1620.16
    0 1 1 o 5390.32 5309.90
    1 1 1 o 292.90 331.29
    2 1 1 o 265.79 341.66
    3 1 1 o 555.13 600.81
    4 1 1 o 359.39 392.08
    5 1 1 o 400.40 400.93
    6 1 1 o 111.97 118.29
    7 1 1 o 110.04 127.58
    -7 2 1 o 169.50 180.83
    -6 2 1 o 85.04 103.13
    -5 2 1 o 0.82 0.36
    -4 2 1 o 39.43 39.46
    -3 2 1 o 849.59 724.72
    -2 2 1 o 341.89 371.47
    -1 2 1 o 1082.73 1048.01
    0 2 1 o 343.76 350.09
    1 2 1 o 15183.78 14704.98
    2 2 1 o 100.39 104.60
    3 2 1 o 27.64 28.58
    4 2 1 o -2.92 0.35
    5 2 1 o 638.56 605.67
    6 2 1 o 14.79 13.50
    7 2 1 o 8.18 1.32
    -7 3 1 o 658.58 635.14
    -6 3 1 o 122.80 118.58
    -5 3 1 o 419.22 431.82
    -4 3 1 o 608.21 595.26
    -3 3 1 o 4070.13 3814.37
    -2 3 1 o 3414.92 3740.62
    -1 3 1 o 430.30 532.56
    0 3 1 o 2078.42 2110.16
    1 3 1 o 13571.10 13322.45
    2 3 1 o 3388.47 3329.45
    3 3 1 o 525.02 549.81
    4 3 1 o 618.54 663.00
    5 3 1 o 485.79 453.36
    6 3 1 o 457.45 414.51
    7 3 1 o 35.68 31.64
    -7 4 1 o 11.15 0.60
    -6 4 1 o 200.07 205.71
    -5 4 1 o 126.61 124.78
    -4 4 1 o 1604.50 1537.00
    -3 4 1 o 684.92 625.64
    -2 4 1 o 1013.32 1008.12
    -1 4 1 o 2327.92 2327.97
    0 4 1 o 1561.99 1456.62
    1 4 1 o 4277.76 4006.56
    2 4 1 o 516.64 504.54
    3 4 1 o 128.74 118.01
    4 4 1 o 22.29 33.95
    5 4 1 o 182.77 195.13
    6 4 1 o 68.80 76.10
    -7 5 1 o 1097.17 1076.19
    -6 5 1 o 98.42 96.44
    -5 5 1 o 799.16 817.52
    -4 5 1 o 1289.30 1333.53
    -3 5 1 o 4083.75 4067.33
    -2 5 1 o 3.99 2.76
    -1 5 1 o 4616.02 4698.87
    0 5 1 o 410.57 458.62
    1 5 1 o 848.47 837.21
    2 5 1 o 2774.93 2788.43
    3 5 1 o 603.39 645.03
    4 5 1 o 484.61 508.31
    5 5 1 o 931.69 930.12
    6 5 1 o 548.54 530.60
    -7 6 1 o 147.70 146.74
    -6 6 1 o 18.83 18.02
    -5 6 1 o 222.01 234.00
    -4 6 1 o 259.96 230.63
    -3 6 1 o 1.00 0.42
    -2 6 1 o 1872.81 1713.93
    -1 6 1 o 785.96 718.17
    0 6 1 o 3115.00 2920.37
    1 6 1 o 14.64 14.97
    2 6 1 o 619.56 520.24
    3 6 1 o 2022.44 2041.71
    4 6 1 o 85.09 79.89
    5 6 1 o 14.22 19.76
    6 6 1 o 36.48 38.42
    -7 7 1 o 203.48 202.49
    -6 7 1 o -4.45 0.63
    -5 7 1 o 592.96 593.16
    -4 7 1 o 396.48 415.42
    -3 7 1 o 113.36 176.04
    -2 7 1 o 589.15 670.25
    -1 7 1 o 114.17 139.19
    0 7 1 o 968.50 929.58
    1 7 1 o 4778.98 4639.44
    2 7 1 o 225.25 255.35
    3 7 1 o 334.70 336.39
    4 7 1 o 2215.14 2210.37
    5 7 1 o 969.48 949.01
    6 7 1 o 155.47 147.43
    -7 8 1 o 112.58 131.87
    -6 8 1 o 174.72 190.38
    -5 8 1 o 132.20 145.12
    -4 8 1 o 113.05 125.27
    -3 8 1 o 716.45 707.85
    -2 8 1 o 319.12 279.16
    -1 8 1 o 2505.30 2410.23
    0 8 1 o 89.24 82.37
    1 8 1 o 795.97 679.38
    2 8 1 o 19.17 19.58
    3 8 1 o 353.30 345.48
    4 8 1 o 182.30 179.58
    5 8 1 o 53.13 54.17
    6 8 1 o 133.72 143.83
    -7 9 1 o 134.81 134.57
    -6 9 1 o 146.95 155.85
    -5 9 1 o 77.87 68.75
    -4 9 1 o 1842.30 1922.09
    -3 9 1 o 348.88 419.96
    -2 9 1 o 0.46 2.58
    -1 9 1 o 230.92 272.34
    0 9 1 o 5850.74 5497.17
    1 9 1 o 1164.75 1144.94
    2 9 1 o 971.09 995.97
    3 9 1 o 428.70 460.62
    4 9 1 o 590.44 622.72
    5 9 1 o 1462.44 1446.37
    6 9 1 o 29.67 27.59
    -7 10 1 o 384.09 416.09
    -6 10 1 o 126.00 143.13
    -5 10 1 o 6.37 9.01
    -4 10 1 o 73.65 67.14
    -3 10 1 o 36.29 35.23
    -2 10 1 o 7.70 7.11
    -1 10 1 o 33.83 26.43
    0 10 1 o 1740.59 1520.54
    1 10 1 o 40.89 37.83
    2 10 1 o 1015.65 929.60
    3 10 1 o 3.89 12.02
    4 10 1 o 119.24 132.15
    5 10 1 o 274.14 260.04
    6 10 1 o 337.20 349.09
    -7 11 1 o 154.33 133.74
    -6 11 1 o 867.21 854.90
    -5 11 1 o 1053.32 1041.46
    -4 11 1 o 2221.44 2164.26
    -3 11 1 o 1784.42 1795.16
    -2 11 1 o 3763.62 3589.00
    -1 11 1 o 577.67 608.20
    0 11 1 o 3709.58 3673.88
    1 11 1 o 1437.85 1450.51
    2 11 1 o 25.70 5.80
    3 11 1 o 438.24 427.92
    4 11 1 o 945.49 957.60
    5 11 1 o 39.18 45.96
    6 11 1 o 6.10 8.96
    -6 12 1 o -2.59 0.23
    -5 12 1 o 9.73 5.99
    -4 12 1 o 11.42 0.09
    -3 12 1 o 470.25 466.76
    -2 12 1 o 116.32 109.54
    -1 12 1 o 13.10 18.59
    0 12 1 o 73.70 67.30
    1 12 1 o 531.45 475.31
    2 12 1 o 198.93 199.44
    3 12 1 o 95.22 98.94
    4 12 1 o 364.10 338.97
    5 12 1 o 17.10 19.81
    6 12 1 o 8.93 12.08
    -6 13 1 o 496.79 487.63
    -5 13 1 o 351.14 338.09
    -4 13 1 o 925.39 891.05
    -3 13 1 o 4210.70 4007.32
    -2 13 1 o 1047.93 1012.04
    -1 13 1 o 1829.97 1793.44
    0 13 1 o 2359.90 2280.19
    1 13 1 o 1488.15 1394.74
    2 13 1 o 937.71 913.32
    3 13 1 o 821.85 786.86
    4 13 1 o 160.21 155.27
    5 13 1 o 10.79 10.02
    6 13 1 o 160.34 148.16
    -6 14 1 o 40.37 40.23
    -5 14 1 o 2.51 4.88
    -4 14 1 o 50.42 46.31
    -3 14 1 o 84.46 83.55
    -2 14 1 o 4.88 5.69
    -1 14 1 o 101.13 101.06
    0 14 1 o 223.66 202.07
    1 14 1 o 16.46 6.43
    2 14 1 o 8.36 10.43
    3 14 1 o -0.24 0.83
    4 14 1 o 4.47 8.54
    5 14 1 o 36.87 44.06
    -6 15 1 o 63.68 52.28
    -5 15 1 o 322.87 337.11
    -4 15 1 o 17.82 14.59
    -3 15 1 o 991.40 981.99
    -2 15 1 o 433.17 467.42
    -1 15 1 o 967.84 995.49
    0 15 1 o 317.66 328.90
    1 15 1 o 1277.05 1276.04
    2 15 1 o 890.34 867.87
    3 15 1 o 652.88 646.69
    4 15 1 o 309.70 311.60
    5 15 1 o 62.00 55.03
    -6 16 1 o 30.97 23.61
    -5 16 1 o 6.19 4.90
    -4 16 1 o 293.90 288.61
    -3 16 1 o 97.71 106.71
    -2 16 1 o 374.20 376.31
    -1 16 1 o 46.22 41.36
    0 16 1 o 40.63 34.41
    1 16 1 o 138.04 135.93
    2 16 1 o 194.88 215.24
    3 16 1 o 47.21 51.24
    4 16 1 o 100.88 106.34
    5 16 1 o 139.54 133.65
    -5 17 1 o 923.06 894.41
    -4 17 1 o 46.28 43.88
    -3 17 1 o 39.35 40.74
    -2 17 1 o 531.79 537.66
    -1 17 1 o 1515.33 1477.64
    0 17 1 o 60.64 61.42
    1 17 1 o 1.07 4.52
    2 17 1 o 388.04 373.65
    3 17 1 o 752.49 745.59
    4 17 1 o 487.18 464.87
    5 17 1 o 275.34 254.23
    -5 18 1 o 21.38 24.73
    -4 18 1 o 87.02 86.23
    -3 18 1 o 14.15 16.31
    -2 18 1 o 84.32 80.53
    -1 18 1 o 17.49 10.64
    0 18 1 o 550.33 561.24
    1 18 1 o 7.06 23.10
    2 18 1 o 19.17 25.54
    3 18 1 o 43.02 42.41
    4 18 1 o 72.68 85.42
    -5 19 1 o 178.90 184.46
    -4 19 1 o 230.94 238.79
    -3 19 1 o 76.33 79.24
    -2 19 1 o 920.28 927.12
    -1 19 1 o 1210.96 1181.49
    0 19 1 o 189.58 189.18
    1 19 1 o 69.61 73.33
    2 19 1 o 1802.79 1830.06
    3 19 1 o 872.68 877.37
    4 19 1 o 90.48 73.47
    -5 20 1 o 28.65 20.62
    -4 20 1 o 140.25 141.30
    -3 20 1 o -1.00 0.00
    -2 20 1 o 81.26 80.35
    -1 20 1 o -1.84 0.68
    0 20 1 o 33.34 30.90
    1 20 1 o 10.08 7.58
    2 20 1 o 1.51 8.94
    3 20 1 o 47.77 49.88
    4 20 1 o 22.44 25.21
    -4 21 1 o 195.65 173.95
    -3 21 1 o 173.71 152.86
    -2 21 1 o 1987.50 2000.51
    -1 21 1 o 609.72 613.16
    0 21 1 o 79.92 81.39
    1 21 1 o 423.44 449.93
    2 21 1 o 1239.14 1274.44
    3 21 1 o 478.25 494.50
    -4 22 1 o 44.50 51.07
    -3 22 1 o 36.03 28.74
    -2 22 1 o 187.50 185.22
    -1 22 1 o 73.33 74.66
    0 22 1 o 247.37 267.17
    1 22 1 o 116.97 132.21
    2 22 1 o 173.26 191.39
    3 22 1 o 29.18 40.65
    -3 23 1 o 475.67 460.33
    -2 23 1 o 511.19 487.37
    -1 23 1 o 1209.03 1266.58
    0 23 1 o 79.93 83.40
    1 23 1 o 8.15 6.25
    2 23 1 o 351.92 338.79
    -3 24 1 o 7.96 0.81
    -2 24 1 o -2.00 1.19
    -1 24 1 o 88.73 93.44
    0 24 1 o 9.20 10.05
    1 24 1 o 9.90 3.29
    2 24 1 o 22.83 24.48
    -2 25 1 o 279.75 280.38
    -1 25 1 o 255.20 283.26
    0 25 1 o 298.13 283.21
    1 25 1 o 503.20 499.04
    -7 0 2 o 1135.49 1215.30
    -6 0 2 o 2063.69 1995.06
    -5 0 2 o 46.85 47.64
    -4 0 2 o 897.17 880.10
    -3 0 2 o 2033.51 2076.38
    -2 0 2 o 1574.30 1573.30
    -1 0 2 o 281.29 324.79
    0 0 2 o 35.31 16.26
    1 0 2 o 3429.03 3171.12
    2 0 2 o 109.08 123.85
    3 0 2 o 70.86 73.52
    4 0 2 o 216.95 221.84
    5 0 2 o 588.39 582.71
    6 0 2 o 13.16 12.29
    -7 1 2 o 79.72 80.64
    -6 1 2 o 111.45 111.87
    -5 1 2 o 660.28 727.75
    -4 1 2 o 18.41 28.62
    -3 1 2 o 381.23 376.76
    -2 1 2 o 125.61 111.17
    -1 1 2 o 21.33 18.73
    0 1 2 o 738.87 781.55
    1 1 2 o 49.97 36.68
    2 1 2 o 1154.52 1059.35
    3 1 2 o 69.63 65.44
    4 1 2 o 114.63 128.22
    5 1 2 o 3.23 3.56
    6 1 2 o 42.43 37.91
    -7 2 2 o 432.85 430.18
    -6 2 2 o 888.89 856.74
    -5 2 2 o 200.50 220.25
    -4 2 2 o 836.73 873.07
    -3 2 2 o 7313.31 7441.67
    -2 2 2 o 1874.46 2026.61
    -1 2 2 o 513.56 416.22
    0 2 2 o 3519.11 3524.37
    1 2 2 o 4501.93 4393.25
    2 2 2 o 34.96 28.58
    3 2 2 o 68.69 76.98
    4 2 2 o 266.26 289.67
    5 2 2 o 397.41 405.11
    6 2 2 o 161.56 151.69
    -7 3 2 o 77.50 88.07
    -6 3 2 o 219.94 245.47
    -5 3 2 o 123.23 134.85
    -4 3 2 o -3.05 7.43
    -3 3 2 o 163.05 173.48
    -2 3 2 o 955.73 897.26
    -1 3 2 o 1345.25 1175.99
    0 3 2 o 5.53 5.47
    1 3 2 o 18.52 13.86
    2 3 2 o 198.97 205.77
    3 3 2 o 23.73 23.66
    4 3 2 o 61.36 67.52
    5 3 2 o -4.51 2.41
    6 3 2 o 87.24 92.30
    -7 4 2 o 784.90 772.89
    -6 4 2 o 7.12 1.91
    -5 4 2 o 68.01 68.81
    -4 4 2 o 1759.88 1753.13
    -3 4 2 o 2909.62 2851.09
    -2 4 2 o 1233.02 1231.73
    -1 4 2 o 681.61 749.64
    0 4 2 o 1764.67 1856.20
    1 4 2 o 4136.27 4115.00
    2 4 2 o 5420.36 5118.18
    3 4 2 o 22.44 29.60
    4 4 2 o 691.15 693.51
    5 4 2 o 949.56 917.87
    6 4 2 o 653.08 617.25
    -7 5 2 o 1.74 1.90
    -6 5 2 o 23.02 26.04
    -5 5 2 o 62.76 54.11
    -4 5 2 o 19.73 21.55
    -3 5 2 o 18.16 7.68
    -2 5 2 o 1522.30 1290.17
    -1 5 2 o 441.17 412.54
    0 5 2 o 80.95 74.27
    1 5 2 o 453.91 418.88
    2 5 2 o 141.17 140.45
    3 5 2 o 14.97 14.10
    4 5 2 o 5.72 6.55
    5 5 2 o 88.60 91.40
    6 5 2 o 53.82 49.08
    -7 6 2 o 482.45 505.68
    -6 6 2 o 108.32 110.70
    -5 6 2 o 175.59 162.19
    -4 6 2 o 59.53 79.39
    -3 6 2 o 603.72 700.75
    -2 6 2 o 1311.35 1356.03
    -1 6 2 o 930.68 988.31
    0 6 2 o 1070.26 1149.98
    1 6 2 o 1509.02 1513.22
    2 6 2 o 5864.86 5276.99
    3 6 2 o 1263.08 1288.47
    4 6 2 o 547.89 553.75
    5 6 2 o 382.65 371.32
    6 6 2 o 709.84 680.20
    -7 7 2 o 22.84 26.88
    -6 7 2 o 455.82 481.03
    -5 7 2 o 4.79 7.00
    -4 7 2 o 178.09 185.55
    -3 7 2 o 295.99 309.99
    -2 7 2 o 353.71 314.28
    -1 7 2 o 2.96 0.85
    0 7 2 o 63.58 79.92
    1 7 2 o 2032.27 1814.32
    2 7 2 o 76.30 72.89
    3 7 2 o 457.61 441.65
    4 7 2 o 40.36 49.48
    5 7 2 o 36.75 36.53
    6 7 2 o 10.60 10.52
    -7 8 2 o 77.17 72.24
    -6 8 2 o 359.06 343.05
    -5 8 2 o 731.06 737.53
    -4 8 2 o 1129.73 1161.07
    -3 8 2 o 341.04 404.93
    -2 8 2 o 1165.47 1178.38
    -1 8 2 o 3727.03 3655.83
    0 8 2 o 1151.55 1147.96
    1 8 2 o 330.57 301.67
    2 8 2 o 329.35 332.63
    3 8 2 o 461.57 479.75
    4 8 2 o 72.09 81.96
    5 8 2 o 283.93 264.45
    -7 9 2 o 3.54 0.69
    -6 9 2 o 9.67 10.04
    -5 9 2 o 337.24 349.41
    -4 9 2 o 101.77 102.98
    -3 9 2 o 336.08 292.26
    -2 9 2 o 152.74 114.82
    -1 9 2 o 266.38 226.65
    0 9 2 o 46.78 47.12
    1 9 2 o 620.55 596.16
    2 9 2 o 61.62 59.02
    3 9 2 o 32.46 26.68
    4 9 2 o 91.83 96.37
    5 9 2 o 16.79 15.82
    -7 10 2 o 43.49 48.68
    -6 10 2 o 852.59 873.90
    -5 10 2 o 993.12 978.04
    -4 10 2 o 838.25 811.97
    -3 10 2 o 130.44 126.63
    -2 10 2 o 1326.80 1310.64
    -1 10 2 o 3475.52 3352.84
    0 10 2 o 250.49 228.59
    1 10 2 o 377.78 362.68
    2 10 2 o 272.50 266.36
    3 10 2 o 1026.56 1047.29
    4 10 2 o 102.14 99.38
    5 10 2 o 199.88 194.78
    -7 11 2 o 6.13 9.65
    -6 11 2 o 18.87 12.30
    -5 11 2 o 7.87 5.32
    -4 11 2 o 596.21 607.20
    -3 11 2 o 8.74 13.81
    -2 11 2 o 220.42 176.92
    -1 11 2 o 76.82 61.24
    0 11 2 o 832.63 814.58
    1 11 2 o 30.52 11.47
    2 11 2 o 10.47 14.88
    3 11 2 o 18.54 12.41
    4 11 2 o 126.10 133.97
    5 11 2 o -2.25 0.01
    -6 12 2 o 929.30 944.73
    -5 12 2 o 934.49 892.48
    -4 12 2 o 116.81 124.85
    -3 12 2 o 877.77 889.91
    -2 12 2 o 1324.84 1331.22
    -1 12 2 o 429.60 454.05
    0 12 2 o 720.51 726.66
    1 12 2 o 442.54 429.35
    2 12 2 o 457.29 476.16
    3 12 2 o 1491.16 1540.11
    4 12 2 o 253.18 266.77
    5 12 2 o 12.09 7.81
    -6 13 2 o 273.99 258.02
    -5 13 2 o 269.46 270.87
    -4 13 2 o 68.96 78.53
    -3 13 2 o 173.18 177.72
    -2 13 2 o 49.75 40.46
    -1 13 2 o 622.03 626.66
    0 13 2 o 501.14 466.21
    1 13 2 o 42.30 41.11
    2 13 2 o 54.38 57.14
    3 13 2 o 46.52 53.94
    4 13 2 o 97.80 94.55
    5 13 2 o 4.60 2.35
    -6 14 2 o 46.26 32.58
    -5 14 2 o 1078.08 989.39
    -4 14 2 o 1405.79 1310.51
    -3 14 2 o 745.84 732.22
    -2 14 2 o 847.26 834.03
    -1 14 2 o 1066.29 1046.49
    0 14 2 o 934.36 922.73
    1 14 2 o 352.70 341.62
    2 14 2 o 489.02 499.83
    3 14 2 o 7.67 5.70
    4 14 2 o 363.18 365.45
    5 14 2 o 35.81 28.47
    -6 15 2 o 76.61 84.15
    -5 15 2 o 24.55 22.13
    -4 15 2 o 167.05 173.89
    -3 15 2 o 77.65 75.92
    -2 15 2 o 3298.25 3277.63
    -1 15 2 o 49.32 55.43
    0 15 2 o 225.44 216.49
    1 15 2 o 708.87 699.42
    2 15 2 o 712.23 745.24
    3 15 2 o 24.59 22.45
    4 15 2 o 57.09 62.08
    -6 16 2 o 291.98 282.97
    -5 16 2 o 548.12 494.06
    -4 16 2 o 62.89 67.10
    -3 16 2 o 292.29 293.27
    -2 16 2 o 395.78 380.38
    -1 16 2 o 409.30 414.42
    0 16 2 o 1246.05 1264.82
    1 16 2 o 139.07 142.42
    2 16 2 o 212.98 203.22
    3 16 2 o 584.01 617.63
    4 16 2 o 552.77 528.65
    -5 17 2 o 101.51 100.08
    -4 17 2 o 5.82 10.22
    -3 17 2 o 22.00 14.70
    -2 17 2 o 429.82 430.26
    -1 17 2 o 37.32 42.68
    0 17 2 o 51.06 47.94
    1 17 2 o 99.37 106.03
    2 17 2 o 323.33 324.77
    3 17 2 o 52.72 60.21
    4 17 2 o 165.36 171.22
    -5 18 2 o 130.82 128.01
    -4 18 2 o 409.62 394.47
    -3 18 2 o 5.27 1.24
    -2 18 2 o 303.86 295.85
    -1 18 2 o 1988.11 1970.25
    0 18 2 o 293.43 315.65
    1 18 2 o 327.15 323.77
    2 18 2 o 600.48 627.70
    3 18 2 o 611.67 640.16
    4 18 2 o 363.44 380.26
    -5 19 2 o 58.21 58.07
    -4 19 2 o 25.46 23.46
    -3 19 2 o 420.65 403.94
    -2 19 2 o 15.16 14.96
    -1 19 2 o 190.91 193.46
    0 19 2 o 149.90 145.23
    1 19 2 o 91.14 82.61
    2 19 2 o 129.93 142.83
    3 19 2 o 62.47 65.63
    -4 20 2 o 843.64 821.74
    -3 20 2 o 523.13 522.30
    -2 20 2 o 217.76 210.35
    -1 20 2 o 722.18 680.41
    0 20 2 o 1113.04 1132.02
    1 20 2 o 749.53 746.04
    2 20 2 o 39.29 55.26
    3 20 2 o 416.30 404.54
    -4 21 2 o 10.86 7.88
    -3 21 2 o 107.15 103.42
    -2 21 2 o 431.14 417.17
    -1 21 2 o 3.40 7.94
    0 21 2 o 32.57 28.58
    1 21 2 o 10.69 10.21
    2 21 2 o 4.05 0.13
    -3 22 2 o 233.53 234.00
    -2 22 2 o 151.22 145.50
    -1 22 2 o 244.57 236.03
    0 22 2 o 196.61 197.03
    1 22 2 o 305.57 326.42
    2 22 2 o 401.54 428.40
    -3 23 2 o 88.21 86.43
    -2 23 2 o 71.40 75.82
    -1 23 2 o 34.28 35.30
    0 23 2 o 2.45 3.25
    1 23 2 o 3.83 0.62
    -2 24 2 o 318.95 316.76
    -1 24 2 o 102.55 114.23
    0 24 2 o 241.09 238.56
    -7 1 3 o 295.43 290.25
    -6 1 3 o 1047.48 977.28
    -5 1 3 o 1389.61 1382.48
    -4 1 3 o 22.67 30.95
    -3 1 3 o 1148.99 1178.15
    -2 1 3 o 2413.60 2420.87
    -1 1 3 o 2271.16 2347.79
    0 1 3 o 16.48 22.63
    1 1 3 o 1216.57 1275.22
    2 1 3 o 555.17 569.04
    3 1 3 o 1119.65 1132.66
    4 1 3 o 264.91 251.79
    5 1 3 o 90.38 91.51
    -7 2 3 o 13.26 24.20
    -6 2 3 o 56.67 61.43
    -5 2 3 o 946.20 956.00
    -4 2 3 o 208.04 202.93
    -3 2 3 o 7.93 22.23
    -2 2 3 o 251.28 244.97
    -1 2 3 o 542.31 510.34
    0 2 3 o 40.18 44.97
    1 2 3 o 40.96 51.20
    2 2 3 o 18.07 22.53
    3 2 3 o 56.46 53.29
    4 2 3 o 15.28 6.67
    5 2 3 o 86.33 89.85
    -7 3 3 o 127.95 129.96
    -6 3 3 o 627.92 624.74
    -5 3 3 o 548.44 548.87
    -4 3 3 o 431.32 449.74
    -3 3 3 o 175.91 226.68
    -2 3 3 o 266.19 353.61
    -1 3 3 o 315.68 376.88
    0 3 3 o 573.90 608.01
    1 3 3 o 1.88 11.10
    2 3 3 o 681.74 698.19
    3 3 3 o 499.42 487.05
    4 3 3 o 194.34 175.93
    5 3 3 o 142.29 142.63
    -7 4 3 o 7.73 6.41
    -6 4 3 o -0.82 6.42
    -5 4 3 o 668.82 701.95
    -4 4 3 o 93.17 105.82
    -3 4 3 o 22.29 13.61
    -2 4 3 o 159.45 141.11
    -1 4 3 o 540.66 533.36
    0 4 3 o 686.99 690.22
    1 4 3 o 209.77 219.34
    2 4 3 o 18.62 17.43
    3 4 3 o 479.04 478.89
    4 4 3 o 84.05 83.72
    5 4 3 o 5.71 2.29
    -7 5 3 o 176.38 181.23
    -6 5 3 o 50.83 46.79
    -5 5 3 o 61.46 55.60
    -4 5 3 o 1039.39 1063.10
    -3 5 3 o 526.73 570.80
    -2 5 3 o 3484.26 3675.22
    -1 5 3 o 216.03 232.80
    0 5 3 o 753.84 766.56
    1 5 3 o 1167.81 1146.93
    2 5 3 o 1857.14 1787.40
    3 5 3 o 11.56 11.64
    4 5 3 o -2.28 2.83
    5 5 3 o 44.75 46.35
    -7 6 3 o 200.80 198.15
    -6 6 3 o 126.52 131.94
    -5 6 3 o 8.07 16.97
    -4 6 3 o 522.61 569.22
    -3 6 3 o 171.78 163.65
    -2 6 3 o 747.17 699.75
    -1 6 3 o 4.42 13.00
    0 6 3 o 295.39 291.20
    1 6 3 o 40.36 40.70
    2 6 3 o 149.17 141.39
    3 6 3 o 403.74 397.58
    4 6 3 o 80.39 94.14
    5 6 3 o 42.49 50.46
    -7 7 3 o 591.08 565.47
    -6 7 3 o 735.06 709.27
    -5 7 3 o 52.95 44.64
    -4 7 3 o 972.05 962.41
    -3 7 3 o 2683.67 2621.80
    -2 7 3 o 1641.61 1537.91
    -1 7 3 o 2006.33 1880.48
    0 7 3 o 2155.07 2100.82
    1 7 3 o 719.83 744.45
    2 7 3 o 2003.87 2019.79
    3 7 3 o 607.26 642.01
    4 7 3 o 37.41 36.06
    5 7 3 o 305.46 313.72
    -7 8 3 o 92.16 85.53
    -6 8 3 o 86.11 97.42
    -5 8 3 o 220.80 244.10
    -4 8 3 o 125.32 137.00
    -3 8 3 o 742.94 717.32
    -2 8 3 o 57.59 61.18
    -1 8 3 o 239.02 234.75
    0 8 3 o 240.27 229.99
    1 8 3 o 133.14 126.44
    2 8 3 o 411.91 438.56
    3 8 3 o 463.62 517.45
    4 8 3 o 37.42 38.18
    -7 9 3 o 638.05 626.52
    -6 9 3 o 647.44 680.07
    -5 9 3 o 1018.72 1083.75
    -4 9 3 o 243.90 227.28
    -3 9 3 o 847.63 855.54
    -2 9 3 o 1239.09 1261.39
    -1 9 3 o 1513.88 1511.04
    0 9 3 o 103.55 92.37
    1 9 3 o 1848.63 1882.20
    2 9 3 o 295.24 300.17
    3 9 3 o 682.39 704.40
    4 9 3 o 757.52 774.20
    -6 10 3 o 51.20 52.65
    -5 10 3 o 180.93 185.60
    -4 10 3 o 9.41 7.61
    -3 10 3 o 4.01 11.40
    -2 10 3 o 30.31 37.38
    -1 10 3 o 4.42 3.46
    0 10 3 o 351.07 346.22
    1 10 3 o 67.16 65.07
    2 10 3 o 371.77 380.64
    3 10 3 o 48.02 49.28
    4 10 3 o 13.08 21.01
    -6 11 3 o 277.49 334.01
    -5 11 3 o 21.66 24.85
    -4 11 3 o 72.91 62.17
    -3 11 3 o 1990.06 2034.63
    -2 11 3 o 215.74 234.16
    -1 11 3 o 91.72 104.75
    0 11 3 o 155.90 175.36
    1 11 3 o 1060.76 1052.49
    2 11 3 o 113.23 118.16
    3 11 3 o 49.89 55.62
    4 11 3 o 6.56 4.08
    -6 12 3 o 18.18 18.74
    -5 12 3 o 76.84 104.03
    -4 12 3 o 37.53 27.84
    -3 12 3 o 98.36 108.13
    -2 12 3 o 133.85 139.27
    -1 12 3 o 370.64 390.25
    0 12 3 o 35.70 25.69
    1 12 3 o 92.98 106.85
    2 12 3 o -2.66 8.31
    3 12 3 o 21.08 14.20
    4 12 3 o 36.57 50.15
    -6 13 3 o 123.02 124.08
    -5 13 3 o 289.63 283.66
    -4 13 3 o 337.59 323.19
    -3 13 3 o 195.64 190.27
    -2 13 3 o 305.05 305.56
    -1 13 3 o 118.34 124.98
    0 13 3 o 197.08 181.42
    1 13 3 o 589.53 565.22
    2 13 3 o 46.09 46.94
    3 13 3 o 10.21 12.67
    4 13 3 o 322.94 329.13
    -6 14 3 o 15.05 31.58
    -5 14 3 o 48.33 54.83
    -4 14 3 o 10.06 4.88
    -3 14 3 o 0.67 1.63
    -2 14 3 o 1.27 5.16
    -1 14 3 o 4.78 6.87
    0 14 3 o 10.78 10.96
    1 14 3 o 47.78 54.65
    2 14 3 o 14.31 14.58
    3 14 3 o -1.18 2.49
    4 14 3 o 0.66 0.23
    -5 15 3 o 549.46 504.11
    -4 15 3 o 889.49 859.08
    -3 15 3 o 160.03 165.55
    -2 15 3 o 498.43 469.69
    -1 15 3 o 262.83 247.24
    0 15 3 o 1492.15 1444.89
    1 15 3 o 149.66 147.25
    2 15 3 o 316.54 315.08
    3 15 3 o 214.66 222.09
    -5 16 3 o 2.25 6.45
    -4 16 3 o 495.24 466.13
    -3 16 3 o 4.34 3.62
    -2 16 3 o 9.55 7.60
    -1 16 3 o 3.09 2.88
    0 16 3 o 37.40 36.65
    1 16 3 o 20.88 22.81
    2 16 3 o 112.92 103.77
    3 16 3 o 90.51 103.38
    -5 17 3 o 246.19 241.39
    -4 17 3 o 832.79 813.54
    -3 17 3 o 687.92 659.78
    -2 17 3 o 922.49 882.14
    -1 17 3 o 2225.12 2115.00
    0 17 3 o 1571.50 1478.34
    1 17 3 o 366.20 390.40
    2 17 3 o 511.74 557.42
    3 17 3 o 516.53 571.36
    -4 18 3 o 20.12 12.42
    -3 18 3 o 172.90 164.20
    -2 18 3 o 8.36 5.51
    -1 18 3 o 46.18 38.54
    0 18 3 o -4.39 0.03
    1 18 3 o 0.49 0.48
    2 18 3 o -1.55 2.40
    -4 19 3 o 469.17 448.76
    -3 19 3 o 57.27 55.50
    -2 19 3 o 14.08 13.12
    -1 19 3 o 1586.70 1576.15
    0 19 3 o 330.73 324.67
    1 19 3 o 93.66 91.86
    2 19 3 o 26.83 32.39
    -4 20 3 o 37.41 36.86
    -3 20 3 o 8.23 0.24
    -2 20 3 o 35.80 33.62
    -1 20 3 o 8.95 2.60
    0 20 3 o 86.95 80.44
    1 20 3 o 5.20 0.07
    -3 21 3 o 54.14 56.88
    -2 21 3 o 93.76 105.41
    -1 21 3 o 545.94 570.68
    0 21 3 o 405.34 434.18
    1 21 3 o 4.73 4.68
    -2 22 3 o 107.14 117.41
    -1 22 3 o 6.28 7.00
    0 22 3 o -0.96 0.71
    -7 0 4 o 206.92 187.50
    -6 0 4 o 309.66 313.19
    -5 0 4 o 564.43 572.31
    -4 0 4 o 526.11 515.46
    -3 0 4 o 723.72 663.33
    -2 0 4 o 1046.77 1054.16
    -1 0 4 o 5.59 4.30
    0 0 4 o 89.26 93.24
    1 0 4 o 691.44 654.31
    2 0 4 o 259.01 256.68
    3 0 4 o 259.03 240.59
    4 0 4 o 293.27 354.07
    -7 1 4 o 20.22 23.28
    -6 1 4 o 18.33 18.04
    -5 1 4 o -1.95 0.27
    -4 1 4 o 31.80 43.84
    -3 1 4 o 88.28 102.74
    -2 1 4 o 3.51 8.63
    -1 1 4 o -3.09 1.29
    0 1 4 o 110.78 122.95
    1 1 4 o 98.34 108.99
    2 1 4 o 7.72 9.19
    3 1 4 o 17.68 17.40
    4 1 4 o -0.94 2.42
    -6 2 4 o 521.65 538.09
    -5 2 4 o 241.77 246.31
    -4 2 4 o 3.21 3.90
    -3 2 4 o 230.03 240.98
    -2 2 4 o 1379.38 1276.60
    -1 2 4 o 1266.67 1357.37
    0 2 4 o 10.20 7.32
    1 2 4 o 407.31 383.21
    2 2 4 o 1361.72 1317.90
    3 2 4 o 288.78 284.68
    4 2 4 o 62.84 72.37
    -6 3 4 o 40.36 37.67
    -5 3 4 o 169.96 178.89
    -4 3 4 o 220.68 208.20
    -3 3 4 o 356.60 334.06
    -2 3 4 o -2.52 0.10
    -1 3 4 o -1.90 0.01
    0 3 4 o 11.05 11.47
    1 3 4 o 34.67 38.45
    2 3 4 o 4.77 1.45
    3 3 4 o 107.51 121.53
    4 3 4 o 252.69 263.40
    -6 4 4 o 1160.33 1186.34
    -5 4 4 o 736.69 686.34
    -4 4 4 o 947.84 890.11
    -3 4 4 o 647.39 614.23
    -2 4 4 o 2276.60 2112.59
    -1 4 4 o 580.33 607.28
    0 4 4 o 1114.98 1121.41
    1 4 4 o 556.21 543.09
    2 4 4 o 485.18 457.26
    3 4 4 o 271.17 277.47
    4 4 4 o 26.32 17.71
    -6 5 4 o 51.91 39.81
    -5 5 4 o 8.87 3.42
    -4 5 4 o 66.60 66.08
    -3 5 4 o 44.78 44.79
    -2 5 4 o 681.03 633.39
    -1 5 4 o 61.81 58.09
    0 5 4 o 2.69 6.10
    1 5 4 o 75.16 75.53
    2 5 4 o 111.65 123.97
    3 5 4 o 4.96 6.61
    -6 6 4 o 675.13 649.44
    -5 6 4 o 394.41 428.04
    -4 6 4 o 2469.50 2422.01
    -3 6 4 o 661.75 633.77
    -2 6 4 o 519.26 523.17
    -1 6 4 o 650.39 669.44
    0 6 4 o 766.55 764.06
    1 6 4 o 52.40 51.71
    2 6 4 o 229.05 218.29
    3 6 4 o 114.45 97.48
    -6 7 4 o 77.46 85.26
    -5 7 4 o 81.11 100.46
    -4 7 4 o 29.88 25.59
    -3 7 4 o 234.18 237.60
    -2 7 4 o 6.43 15.72
    -1 7 4 o 8.14 2.70
    0 7 4 o 18.52 24.36
    1 7 4 o 97.58 98.27
    2 7 4 o 129.13 131.50
    3 7 4 o 23.33 13.84
    -6 8 4 o 100.14 105.27
    -5 8 4 o 244.82 233.09
    -4 8 4 o 93.96 77.08
    -3 8 4 o 260.66 237.39
    -2 8 4 o 391.68 403.97
    -1 8 4 o 1628.62 1583.15
    0 8 4 o 353.81 338.39
    1 8 4 o 5.97 9.04
    2 8 4 o 338.08 322.11
    3 8 4 o 735.65 705.88
    -6 9 4 o 9.87 1.58
    -5 9 4 o 7.24 10.08
    -4 9 4 o 0.18 0.01
    -3 9 4 o 8.75 1.56
    -2 9 4 o 37.26 39.95
    -1 9 4 o 137.47 123.09
    0 9 4 o 313.49 320.10
    1 9 4 o 71.43 71.56
    2 9 4 o 37.27 41.58
    3 9 4 o 224.01 237.37
    -6 10 4 o 32.65 30.27
    -5 10 4 o 707.39 672.65
    -4 10 4 o 73.50 50.89
    -3 10 4 o 435.43 379.22
    -2 10 4 o 145.37 147.14
    -1 10 4 o 710.75 695.40
    0 10 4 o 261.29 272.30
    1 10 4 o 216.66 198.68
    2 10 4 o 94.25 92.73
    3 10 4 o 458.67 461.52
    -6 11 4 o 27.39 14.29
    -5 11 4 o 101.71 97.81
    -4 11 4 o 3.88 0.00
    -3 11 4 o 97.24 98.47
    -2 11 4 o 15.46 13.84
    -1 11 4 o 132.99 146.64
    0 11 4 o 640.50 641.90
    1 11 4 o 85.44 96.87
    2 11 4 o 4.70 4.62
    3 11 4 o 162.82 164.84
    -5 12 4 o 654.43 646.79
    -4 12 4 o 1236.48 1092.44
    -3 12 4 o 263.35 259.36
    -2 12 4 o 33.31 36.25
    -1 12 4 o 294.73 296.26
    0 12 4 o 497.62 523.16
    1 12 4 o 591.19 574.39
    2 12 4 o 142.99 127.25
    -5 13 4 o 90.86 109.51
    -4 13 4 o 13.92 3.83
    -3 13 4 o 116.38 131.84
    -2 13 4 o 121.01 128.25
    -1 13 4 o 6.83 3.12
    0 13 4 o 83.75 76.48
    1 13 4 o 210.81 194.94
    2 13 4 o 2.06 0.20
    -5 14 4 o 181.65 176.47
    -4 14 4 o 254.56 243.75
    -3 14 4 o 74.38 82.71
    -2 14 4 o 673.60 652.07
    -1 14 4 o 76.54 86.96
    0 14 4 o 933.50 941.68
    1 14 4 o 763.70 763.59
    2 14 4 o 122.36 132.60
    -4 15 4 o 2.49 0.16
    -3 15 4 o 209.29 217.37
    -2 15 4 o 217.81 237.23
    -1 15 4 o -4.15 0.13
    0 15 4 o 204.58 201.65
    1 15 4 o 403.25 383.51
    2 15 4 o 6.68 2.93
    -4 16 4 o 652.35 697.90
    -3 16 4 o 234.70 237.24
    -2 16 4 o 163.97 168.35
    -1 16 4 o 143.73 149.35
    0 16 4 o 176.38 166.46
    1 16 4 o 92.33 85.85
    -4 17 4 o 13.12 10.48
    -3 17 4 o 145.78 152.25
    -2 17 4 o 8.95 4.84
    -1 17 4 o 173.26 176.30
    0 17 4 o 238.30 238.78
    1 17 4 o 4.97 0.38
    -3 18 4 o 1054.16 1099.88
    -2 18 4 o 218.57 215.00
    -1 18 4 o 81.62 73.26
    0 18 4 o 213.30 226.38
    -2 19 4 o 18.33 22.27
    -1 19 4 o 122.72 123.98
    -5 1 5 o 514.90 533.71
    -4 1 5 o 198.47 200.38
    -3 1 5 o 51.04 48.81
    -2 1 5 o 272.60 275.09
    -1 1 5 o 627.15 649.24
    0 1 5 o 568.08 546.39
    1 1 5 o 119.40 120.29
    2 1 5 o 247.78 253.38
    -5 2 5 o 88.35 81.97
    -4 2 5 o 3.71 6.47
    -3 2 5 o 722.69 770.78
    -2 2 5 o 174.48 190.96
    -1 2 5 o 61.50 60.33
    0 2 5 o 29.67 35.97
    1 2 5 o 430.85 436.56
    2 2 5 o -1.16 0.15
    -5 3 5 o 608.68 566.00
    -4 3 5 o 683.62 660.05
    -3 3 5 o 179.34 179.35
    -2 3 5 o 490.76 463.36
    -1 3 5 o 660.02 664.34
    0 3 5 o 204.45 196.64
    1 3 5 o 165.15 159.28
    2 3 5 o 79.68 74.40
    -5 4 5 o 6.99 9.39
    -4 4 5 o 3.29 2.60
    -3 4 5 o 449.19 458.23
    -2 4 5 o 8.94 3.89
    -1 4 5 o 64.87 74.33
    0 4 5 o 3.06 7.30
    1 4 5 o 159.15 170.37
    2 4 5 o -0.95 0.41
    -5 5 5 o 309.10 321.55
    -4 5 5 o 493.45 506.28
    -3 5 5 o 172.76 175.25
    -2 5 5 o -3.88 3.99
    -1 5 5 o 524.02 502.07
    0 5 5 o 897.94 849.35
    1 5 5 o 75.55 66.36
    -5 6 5 o 104.72 102.86
    -4 6 5 o 255.68 266.85
    -3 6 5 o 34.34 36.49
    -2 6 5 o 162.39 158.14
    -1 6 5 o 168.65 168.68
    0 6 5 o 18.28 10.74
    1 6 5 o 9.89 7.85
    -5 7 5 o 353.61 359.86
    -4 7 5 o 365.50 353.26
    -3 7 5 o 204.79 188.21
    -2 7 5 o 405.42 382.28
    -1 7 5 o 358.48 349.80
    0 7 5 o 32.51 31.44
    1 7 5 o 44.68 38.60
    -5 8 5 o 185.56 195.84
    -4 8 5 o 2.29 3.22
    -3 8 5 o 167.87 164.98
    -2 8 5 o 26.52 31.92
    -1 8 5 o 12.55 10.89
    0 8 5 o 35.33 35.75
    1 8 5 o 138.14 139.50
    -4 9 5 o 24.80 22.96
    -3 9 5 o 1114.27 1035.10
    -2 9 5 o 807.41 792.07
    -1 9 5 o 84.66 92.59
    0 9 5 o 32.42 29.42
    1 9 5 o 4.41 3.42
    -4 10 5 o -0.28 1.00
    -3 10 5 o 6.37 15.83
    -2 10 5 o 5.21 0.16
    -1 10 5 o 96.33 95.92
    0 10 5 o 72.65 73.08
    1 10 5 o 70.05 75.06
    -4 11 5 o 28.68 21.56
    -3 11 5 o -0.29 10.18
    -2 11 5 o 496.52 538.84
    -1 11 5 o 372.10 383.19
    0 11 5 o 181.17 172.35
    -3 12 5 o 20.29 27.64
    -2 12 5 o 4.10 3.92
    -1 12 5 o 268.63 273.13
    0 12 5 o 67.08 70.61
    -3 13 5 o 165.30 185.11
    -2 13 5 o 356.47 374.10
    -1 13 5 o 239.50 244.77
    -2 14 5 o 99.55 96.60
_refine_special_details
;
Refinement of <i>F</i>^2^ against ALL reflections. The weighted <i>R</i>-factor
<i>wR</i> and goodness of fit <i>S</i> are based on <i>F</i>^2^, conventional
<i>R</i>-factors <i>R</i> are based on <i>F</i>, with <i>F</i> set to zero for
negative <i>F</i>^2^. The threshold expression of <i>F</i>^2^ >
\s(<i>F</i>^2^) is used only for calculating <i>R</i>-factors(gt) <i>etc</i>.
and is not relevant to the choice of reflections for refinement.
<i>R</i>-factors based on <i>F</i>^2^ are statistically about twice as large
as those based on <i>F</i>, and <i>R</i>- factors based on ALL data will be
even larger.
;
_reflns_number_total     1216
_reflns_number_gt     1089
_reflns_threshold_expression     >2sigma(I)
_refine_ls_structure_factor_coef     Fsqd
_refine_ls_matrix_type     full
_refine_ls_R_factor_all     0.0324
_refine_ls_R_factor_gt     0.0275
_refine_ls_wR_factor_gt     0.0709
_refine_ls_wR_factor_ref     0.0741
_refine_ls_goodness_of_fit_ref     1.09
_refine_ls_restrained_S_all     1.09
_refine_ls_number_reflns     1216
_refine_ls_number_parameters     109
_refine_ls_number_restraints     4
_refine_ls_hydrogen_treatment     mixed
_refine_ls_weighting_scheme     calc
_refine_ls_weighting_details
         'calc w=1/[\s^2^(Fo^2^)+(0.0406P)^2^+0.2735P] where P=(Fo^2^+2Fc^2^)/3'
_atom_sites_solution_hydrogens     geom
_atom_sites_solution_primary     direct
_atom_sites_solution_secondary     difmap
_refine_ls_shift/su_max     0
_refine_ls_shift/su_mean     0
_refine_diff_density_max     0.363
_refine_diff_density_min     -0.351
_refine_ls_extinction_method     none
loop_
    _atom_type_symbol
    _atom_type_description
    _atom_type_scat_dispersion_real
    _atom_type_scat_dispersion_imag
    _atom_type_scat_source
    C C 0.0181 0.0091 'International Tables Vol C Tables 4.2.6.8 and 6.1.1.4'
    H H 0 0 'International Tables Vol C Tables 4.2.6.8 and 6.1.1.4'
    Cu Cu -1.9646 0.5888 'International Tables Vol C Tables 4.2.6.8 and 6.1.1.4'
    N N 0.0311 0.018 'International Tables Vol C Tables 4.2.6.8 and 6.1.1.4'
    O O 0.0492 0.0322 'International Tables Vol C Tables 4.2.6.8 and 6.1.1.4'
_computing_data_collection
;
CrysAlis PRO (Agilent, 2011)
;
_computing_cell_refinement
;
CrysAlis PRO (Agilent, 2011)
;
_computing_data_reduction
;
CrysAlis PRO (Agilent, 2011)
;
_computing_structure_solution
;
<i>OLEX2</i> (Dolomanov et al., 2009)
;
_computing_structure_refinement
;
SHELXL97 (Sheldrick, 2008)
;
_computing_molecular_graphics
;
ORTEP-3 for Windows (Farrugia, 2012)
;
_computing_publication_material
;
WinGX (Farrugia, 2012) and PLATON (Spek, 2009)
;
loop_
    _atom_site_type_symbol
    _atom_site_label
    _atom_site_fract_x
    _atom_site_fract_y
    _atom_site_fract_z
    _atom_site_U_iso_or_equiv
    _atom_site_adp_type
    _atom_site_calc_flag
    _atom_site_refinement_flags
    _atom_site_occupancy
    _atom_site_disorder_assembly
    _atom_site_disorder_group
    Cu Cu1 0.5 0.5 0 0.01043(15) Uani d S 1 . .
    N N1 0.5203(3) 0.37840(7) -0.3376(4) 0.0113(4) Uani d . 1 . .
    H H1 0.6239 0.3877 -0.4153 0.014 Uiso calc R 1 . .
    N N2 0.4416(3) 0.41696(7) -0.1769(4) 0.0111(4) Uani d . 1 . .
    C C3 0.2890(3) 0.38581(9) -0.0975(4) 0.0105(4) Uani d . 1 . .
    C C4 0.2691(3) 0.32597(9) -0.2127(4) 0.0124(4) Uani d . 1 . .
    H H4 0.1732 0.2942 -0.1909 0.015 Uiso calc R 1 . .
    C C5 0.4182(3) 0.32329(9) -0.3637(4) 0.0137(4) Uani d . 1 . .
    H H5 0.4452 0.2886 -0.4687 0.016 Uiso calc R 1 . .
    C C6 0.1815(3) 0.42089(9) 0.0858(4) 0.0107(4) Uani d . 1 . .
    O O7 0.2562(2) 0.47569(6) 0.1520(3) 0.0118(3) Uani d . 1 . .
    O O8 0.0330(2) 0.39735(6) 0.1641(3) 0.0144(3) Uani d . 1 . .
    O O1W 0.2455(2) 0.54965(6) -0.4047(3) 0.0134(3) Uani d D 1 . .
    O O2W -0.1631(3) 0.28054(7) 0.2052(4) 0.0219(4) Uani d D 1 . .
    H H1WA 0.140(4) 0.5615(13) -0.353(6) 0.033 Uiso d D 1 . .
    H H1WB 0.208(5) 0.5252(12) -0.536(5) 0.033 Uiso d D 1 . .
    H H2WA -0.167(5) 0.2621(13) 0.054(5) 0.033 Uiso d D 1 . .
    H H2WB -0.102(4) 0.3132(10) 0.201(6) 0.033 Uiso d D 1 . .
loop_
    _atom_site_aniso_label
    _atom_site_aniso_U_11
    _atom_site_aniso_U_22
    _atom_site_aniso_U_33
    _atom_site_aniso_U_12
    _atom_site_aniso_U_13
    _atom_site_aniso_U_23
    Cu1 0.0144(2) 0.0066(2) 0.0126(2) -0.00226(14) 0.00748(17) -0.00236(15)
    N1 0.0134(8) 0.0095(8) 0.0118(8) 0.0020(6) 0.0049(7) -0.0013(6)
    N2 0.0139(8) 0.0095(8) 0.0105(8) 0.0006(6) 0.0046(7) -0.0006(6)
    C3 0.0101(9) 0.0116(9) 0.0091(9) -0.0005(7) 0.0016(7) 0.0019(7)
    C4 0.0147(10) 0.0089(9) 0.0136(10) -0.0006(8) 0.0039(8) 0.0008(7)
    C5 0.0162(10) 0.0094(9) 0.0149(10) 0.0008(7) 0.0035(8) -0.0019(7)
    C6 0.0124(9) 0.0098(9) 0.0093(10) 0.0026(7) 0.0021(8) 0.0013(7)
    O7 0.0153(7) 0.0087(6) 0.0132(7) -0.0015(5) 0.0071(5) -0.0020(5)
    O8 0.0159(7) 0.0106(7) 0.0198(8) -0.0013(5) 0.0103(6) 0.0000(6)
    O1W 0.0153(7) 0.0130(7) 0.0140(7) -0.0010(6) 0.0076(6) -0.0037(6)
    O2W 0.0313(9) 0.0143(7) 0.0209(9) -0.0057(7) 0.0084(7) 0.0011(7)
_geom_special_details
;
All e.s.d.'s (except the e.s.d. in the dihedral angle between two l.s. planes)
are estimated using the full covariance matrix. The cell e.s.d.'s are taken
into account individually in the estimation of e.s.d.'s in distances, angles
and torsion angles; correlations between e.s.d.'s in cell parameters are only
used when they are defined by crystal symmetry. An approximate (isotropic)
treatment of cell e.s.d.'s is used for estimating e.s.d.'s involving l.s.
planes.
;
loop_
    _geom_bond_atom_site_label_1
    _geom_bond_atom_site_label_2
    _geom_bond_site_symmetry_2
    _geom_bond_distance
    _geom_bond_publ_flag
    Cu1 N2 . 1.9808(16) yes
    Cu1 N2 3_665 1.9808(16) ?
    Cu1 O7 3_665 1.9910(14) ?
    Cu1 O7 . 1.9910(14) yes
    Cu1 O1W . 2.4501(15) yes
    Cu1 O1W 3_665 2.4501(15) ?
    N1 N2 . 1.338(2) ?
    N1 C5 . 1.350(3) ?
    N1 H1 . 0.88 ?
    N2 C3 . 1.338(3) ?
    C3 C4 . 1.401(3) ?
    C3 C6 . 1.484(3) ?
    C4 C5 . 1.369(3) ?
    C4 H4 . 0.95 ?
    C5 H5 . 0.95 ?
    C6 O8 . 1.238(3) ?
    C6 O7 . 1.285(2) ?
    O1W H1WA . 0.833(18) ?
    O1W H1WB . 0.817(18) ?
    O2W H2WA . 0.834(18) ?
    O2W H2WB . 0.813(17) ?
loop_
    _geom_angle_atom_site_label_1
    _geom_angle_atom_site_label_2
    _geom_angle_atom_site_label_3
    _geom_angle_site_symmetry_1
    _geom_angle_site_symmetry_3
    _geom_angle
    _geom_angle_publ_flag
    N2 Cu1 N2 . 3_665 180.00(4) ?
    N2 Cu1 O7 . 3_665 98.70(6) ?
    N2 Cu1 O7 3_665 3_665 81.30(6) ?
    N2 Cu1 O7 . . 81.30(6) yes
    N2 Cu1 O7 3_665 . 98.70(6) ?
    O7 Cu1 O7 3_665 . 180 ?
    N2 Cu1 O1W . . 92.08(6) yes
    N2 Cu1 O1W 3_665 . 87.92(6) ?
    O7 Cu1 O1W 3_665 . 90.57(5) ?
    O7 Cu1 O1W . . 89.43(5) yes
    N2 Cu1 O1W . 3_665 87.92(6) ?
    N2 Cu1 O1W 3_665 3_665 92.08(6) ?
    O7 Cu1 O1W 3_665 3_665 89.43(5) ?
    O7 Cu1 O1W . 3_665 90.57(5) ?
    O1W Cu1 O1W . 3_665 180.00(6) ?
    N2 N1 C5 . . 110.36(17) ?
    C5 N1 Cu1 . . 134.42(13) ?
    N2 N1 H1 . . 124.8 ?
    C5 N1 H1 . . 124.8 ?
    Cu1 N1 H1 . . 100.7 ?
    C3 N2 N1 . . 106.79(16) ?
    C3 N2 Cu1 . . 113.30(14) ?
    N1 N2 Cu1 . . 139.59(13) ?
    N2 C3 C4 . . 109.90(18) ?
    N2 C3 C6 . . 115.16(17) ?
    C4 C3 C6 . . 134.95(18) ?
    C4 C3 Cu1 . . 150.27(15) ?
    C6 C3 Cu1 . . 74.67(11) ?
    C5 C4 C3 . . 104.79(17) ?
    C5 C4 H4 . . 127.6 ?
    C3 C4 H4 . . 127.6 ?
    N1 C5 C4 . . 108.16(18) ?
    N1 C5 H5 . . 125.9 ?
    C4 C5 H5 . . 125.9 ?
    O8 C6 O7 . . 124.79(19) ?
    O8 C6 C3 . . 120.69(17) ?
    O7 C6 C3 . . 114.52(17) ?
    O8 C6 Cu1 . . 164.75(15) ?
    C3 C6 Cu1 . . 74.54(11) ?
    C6 O7 Cu1 . . 115.51(13) ?
    Cu1 O1W H1WA . . 108(2) ?
    Cu1 O1W H1WB . . 110(2) ?
    H1WA O1W H1WB . . 110(3) ?
    H2WA O2W H2WB . . 107(3) ?
loop_
    _geom_torsion_atom_site_label_1
    _geom_torsion_atom_site_label_2
    _geom_torsion_atom_site_label_3
    _geom_torsion_atom_site_label_4
    _geom_torsion_site_symmetry_1
    _geom_torsion_site_symmetry_2
    _geom_torsion_site_symmetry_3
    _geom_torsion_site_symmetry_4
    _geom_torsion
    _geom_torsion_publ_flag
    N2 Cu1 N1 N2 3_665 . . . 180 ?
    O7 Cu1 N1 N2 3_665 . . . -176.5(2) ?
    O7 Cu1 N1 N2 . . . . 3.5(2) ?
    O1W Cu1 N1 N2 . . . . -86.4(2) ?
    O1W Cu1 N1 N2 3_665 . . . 93.6(2) ?
    N2 Cu1 N1 C5 . . . . -8.9(2) ?
    N2 Cu1 N1 C5 3_665 . . . 171.1(2) ?
    O7 Cu1 N1 C5 3_665 . . . 174.58(18) ?
    O7 Cu1 N1 C5 . . . . -5.42(18) ?
    O1W Cu1 N1 C5 . . . . -95.26(18) ?
    O1W Cu1 N1 C5 3_665 . . . 84.74(18) ?
    C5 N1 N2 C3 . . . . 0.6(2) ?
    Cu1 N1 N2 C3 . . . . -172.7(3) ?
    C5 N1 N2 Cu1 . . . . 173.24(16) ?
    O7 Cu1 N2 C3 3_665 . . . 175.82(13) ?
    O7 Cu1 N2 C3 . . . . -4.18(13) ?
    O1W Cu1 N2 C3 . . . . -93.28(14) ?
    O1W Cu1 N2 C3 3_665 . . . 86.72(14) ?
    O7 Cu1 N2 N1 3_665 . . . 3.5(2) ?
    O7 Cu1 N2 N1 . . . . -176.5(2) ?
    O1W Cu1 N2 N1 . . . . 94.4(2) ?
    O1W Cu1 N2 N1 3_665 . . . -85.6(2) ?
    N1 N2 C3 C4 . . . . -0.4(2) ?
    Cu1 N2 C3 C4 . . . . -175.27(13) ?
    N1 N2 C3 C6 . . . . 179.66(15) ?
    Cu1 N2 C3 C6 . . . . 4.8(2) ?
    N1 N2 C3 Cu1 . . . . 174.8(2) ?
    N2 Cu1 C3 N2 3_665 . . . 180 ?
    O7 Cu1 C3 N2 3_665 . . . -5.02(16) ?
    O7 Cu1 C3 N2 . . . . 174.98(16) ?
    O1W Cu1 C3 N2 . . . . 87.97(14) ?
    O1W Cu1 C3 N2 3_665 . . . -92.03(14) ?
    N2 Cu1 C3 C4 . . . . 9.0(2) ?
    N2 Cu1 C3 C4 3_665 . . . -171.0(2) ?
    O7 Cu1 C3 C4 3_665 . . . 4.0(3) ?
    O7 Cu1 C3 C4 . . . . -176.0(3) ?
    O1W Cu1 C3 C4 . . . . 97.0(3) ?
    O1W Cu1 C3 C4 3_665 . . . -83.0(3) ?
    N2 Cu1 C3 C6 . . . . -175.5(2) ?
    N2 Cu1 C3 C6 3_665 . . . 4.5(2) ?
    O7 Cu1 C3 C6 3_665 . . . 179.52(10) ?
    O7 Cu1 C3 C6 . . . . -0.48(10) ?
    O1W Cu1 C3 C6 . . . . -87.49(11) ?
    O1W Cu1 C3 C6 3_665 . . . 92.51(11) ?
    N2 C3 C4 C5 . . . . 0.2(2) ?
    C6 C3 C4 C5 . . . . -180.0(2) ?
    Cu1 C3 C4 C5 . . . . -6.1(3) ?
    N2 N1 C5 C4 . . . . -0.5(2) ?
    Cu1 N1 C5 C4 . . . . 3.4(3) ?
    C3 C4 C5 N1 . . . . 0.2(2) ?
    N2 C3 C6 O8 . . . . 177.59(17) ?
    C4 C3 C6 O8 . . . . -2.3(3) ?
    Cu1 C3 C6 O8 . . . . -179.15(18) ?
    N2 C3 C6 O7 . . . . -2.6(3) ?
    C4 C3 C6 O7 . . . . 177.6(2) ?
    Cu1 C3 C6 O7 . . . . 0.68(14) ?
    N2 C3 C6 Cu1 . . . . -3.26(14) ?
    C4 C3 C6 Cu1 . . . . 176.9(2) ?
    N2 Cu1 C6 O8 . . . . 179.6(6) ?
    N2 Cu1 C6 O8 3_665 . . . -0.4(6) ?
    O7 Cu1 C6 O8 3_665 . . . 176.3(5) ?
    O7 Cu1 C6 O8 . . . . -3.7(5) ?
    O1W Cu1 C6 O8 . . . . -88.9(5) ?
    O1W Cu1 C6 O8 3_665 . . . 91.1(5) ?
    N2 Cu1 C6 O7 . . . . -176.66(15) ?
    N2 Cu1 C6 O7 3_665 . . . 3.34(15) ?
    O7 Cu1 C6 O7 3_665 . . . 180 ?
    O1W Cu1 C6 O7 . . . . -85.20(13) ?
    O1W Cu1 C6 O7 3_665 . . . 94.80(13) ?
    N2 Cu1 C6 C3 . . . . 2.38(10) ?
    N2 Cu1 C6 C3 3_665 . . . -177.62(10) ?
    O7 Cu1 C6 C3 3_665 . . . -0.96(19) ?
    O7 Cu1 C6 C3 . . . . 179.04(19) ?
    O1W Cu1 C6 C3 . . . . 93.84(10) ?
    O1W Cu1 C6 C3 3_665 . . . -86.16(10) ?
    O8 C6 O7 Cu1 . . . . 178.80(15) ?
    C3 C6 O7 Cu1 . . . . -1.0(2) ?
    N2 Cu1 O7 C6 . . . . 2.83(13) ?
    N2 Cu1 O7 C6 3_665 . . . -177.17(13) ?
    O1W Cu1 O7 C6 . . . . 95.02(13) ?
    O1W Cu1 O7 C6 3_665 . . . -84.98(13) ?
loop_
    _geom_hbond_atom_site_label_D
    _geom_hbond_atom_site_label_H
    _geom_hbond_atom_site_label_A
    _geom_hbond_site_symmetry_A
    _geom_hbond_distance_DH
    _geom_hbond_distance_HA
    _geom_hbond_distance_DA
    _geom_hbond_angle_DHA
    _geom_hbond_publ_flag
    N1 H1 O1W 3_664 0.88 1.93 2.710(2) 146.8 yes
    O1W H1WA O8 3_565 0.833(18) 1.860(19) 2.667(2) 163(3) yes
    O1W H1WB O7 1_554 0.817(18) 1.96(2) 2.709(2) 153(3) yes
    O2W H2WA O2W 4_565 0.834(18) 1.946(18) 2.7792(15) 178(3) yes
    O2W H2WB O8 1_555 0.813(17) 2.043(18) 2.854(2) 175(3) yes
_iucr_refine_instructions_details
;
TITL a2013072_CuPyc in P21/c #14
CELL  1.54184   6.4780  21.5757   4.8937   90.000  105.856   90.000
ZERR     2.00   0.0004   0.0010   0.0003    0.000    0.007    0.000
LATT   1
SYMM  - X, 1/2 + Y, 1/2 - Z
SFAC  C    H    CU   N    O
UNIT  16   28   2    8    16
MERG   2
OMIT    -2.00 138.00
EQIV $1 +X,0.5-Y,-0.5+Z
EQIV $2 1-X,1-Y,-1-Z
EQIV $3 -X,1-Y,-Z
EQIV $4 +X,+Y,-1+Z
DFIX 0.84 O1W H1Wa
DFIX 0.84 O1W H1Wb
DFIX 0.84 O2W H2Wa
DFIX 0.84 O2W H2Wb
HTAB N1 O1W_$2
HTAB O1W O8_$3
HTAB O1W O7_$4
HTAB O2W O2W_$1
HTAB O2W O8
CONN 6 2.5 Cu1
FMAP   2
PLAN    5
ACTA
BOND
BOND   $H
CONF
L.S.   6
TEMP  -173.00
WGHT    0.040600    0.273500
FVAR       8.08993
CU1   3    0.500000    0.500000    0.000000    10.50000    0.01435    0.00657 =
         0.01260   -0.00236    0.00748   -0.00226
N1    4    0.520312    0.378396   -0.337633    11.00000    0.01341    0.00950 =
         0.01183   -0.00129    0.00490    0.00202
AFIX  43
H1    2    0.623935    0.387653   -0.415306    11.00000   -1.20000
AFIX   0
N2    4    0.441595    0.416960   -0.176880    11.00000    0.01392    0.00952 =
         0.01050   -0.00061    0.00460    0.00063
C3    1    0.288973    0.385815   -0.097526    11.00000    0.01009    0.01157 =
         0.00910    0.00187    0.00159   -0.00046
C4    1    0.269056    0.325970   -0.212729    11.00000    0.01473    0.00887 =
         0.01357    0.00080    0.00389   -0.00061
AFIX  43
H4    2    0.173152    0.294237   -0.190874    11.00000   -1.20000
AFIX   0
C5    1    0.418217    0.323289   -0.363724    11.00000    0.01624    0.00940 =
         0.01492   -0.00190    0.00346    0.00085
AFIX  43
H5    2    0.445206    0.288639   -0.468709    11.00000   -1.20000
AFIX   0
C6    1    0.181546    0.420891    0.085812    11.00000    0.01244    0.00981 =
         0.00927    0.00128    0.00206    0.00262
O7    5    0.256239    0.475687    0.152012    11.00000    0.01534    0.00868 =
         0.01320   -0.00199    0.00711   -0.00148
O8    5    0.033026    0.397350    0.164117    11.00000    0.01593    0.01059 =
         0.01976    0.00001    0.01026   -0.00135
O1W   5    0.245522    0.549647   -0.404699    11.00000    0.01529    0.01301 =
         0.01400   -0.00371    0.00758   -0.00098
O2W   5   -0.163136    0.280540    0.205242    11.00000    0.03128    0.01427 =
         0.02090    0.00114    0.00843   -0.00569
H1WA  2    0.139941    0.561518   -0.352662    11.00000   -1.50000
H1WB  2    0.207909    0.525159   -0.536160    11.00000   -1.50000
H2WA  2   -0.166875    0.262059    0.054331    11.00000   -1.50000
H2WB  2   -0.101656    0.313225    0.201251    11.00000   -1.50000
HKLF 4
REM  a2013072_CuPyc in P21/c #14
REM R1 =  0.0275 for   1089 Fo > 4sig(Fo)  and  0.0324 for all   1216 data
REM    109 parameters refined using      4 restraints
END
WGHT      0.0407      0.2657
REM Highest difference peak  0.363,  deepest hole -0.351,  1-sigma level  0.069
Q1    1   0.3495  0.4806  0.1069  11.00000  0.05    0.36
Q2    1   0.2448  0.3997  0.0121  11.00000  0.05    0.34
Q3    1   0.3831  0.3924 -0.0563  11.00000  0.05    0.33
Q4    1   0.2747  0.3554 -0.1124  11.00000  0.05    0.28
Q5    1   0.0721  0.4091  0.0941  11.00000  0.05    0.27
;
data_global
_journal_date_recd_electronic     2015-11-11
_journal_date_accepted     2015-11-14
_journal_name_full     'Acta Crystallographica, Section E'
_journal_year     2015
_journal_volume     71
_journal_issue     12
_journal_page_first     m232
_journal_page_last     m233
_journal_paper_category     HM
_journal_paper_doi     10.1107/S2056989015021593
_journal_coeditor_code     IM2473
_publ_contact_author_name     'Professor Juan M. Guti\'errez-Zorrilla'
_publ_contact_author_address
;
Departamento de Qu\'imica Inorg\'anica
Facultad de Ciencia y Tecnolog\'ia
Universidad de Pa\'is Vasco, UPV/EHU
PO Box 644, E-48080 Bilbao, Spain
;
_publ_contact_author_email     'juanma.zorrilla@ehu.es'
_publ_contact_author_fax     '0034 934 144 979'
_publ_contact_author_phone     '0034 946 015 522'
_publ_section_title
;\
Crystal structure of
<i>trans</i>-diaquabis(1<i>H</i>-pyrazole-3-carboxylato-\
\k^2^<i>N</i>,<i>O</i>)copper(II) dihydrate
;
loop_
    _publ_author_name
    _publ_author_address
    'Reinoso, Santiago'
;
Departamento de Qu\'imica Inorg\'anica
Facultad de Ciencia y Tecnolog\'ia
Universidad de Pa\'is Vasco UPV/EHU
PO Box 644, E-48080 Bilbao, Spain
;
    'Artetxe, Be\~nat'
;
Departamento de Qu\'imica Inorg\'anica
Facultad de Ciencia y Tecnolog\'ia
Universidad de Pa\'is Vasco UPV/EHU
PO Box 644, E-48080 Bilbao, Spain
;
    'Castillo, Oscar'
;
Departamento de Qu\'imica Inorg\'anica
Facultad de Ciencia y Tecnolog\'ia
Universidad de Pa\'is Vasco UPV/EHU
PO Box 644, E-48080 Bilbao, Spain
;
    'Luque, Antonio'
;
Departamento de Qu\'imica Inorg\'anica
Facultad de Ciencia y Tecnolog\'ia
Universidad de Pa\'is Vasco UPV/EHU
PO Box 644, E-48080 Bilbao, Spain
;
    'Guti\'errez-Zorrilla, Juan M.'
;
Departamento de Qu\'imica Inorg\'anica
Facultad de Ciencia y Tecnolog\'ia
Universidad de Pa\'is Vasco UPV/EHU
PO Box 644, E-48080 Bilbao, Spain
;
