# Supplementary material for: Crystal structure of trans-di­aqua­bis­(1H-pyrazole-3-carboxyl­ato-κ2 N,O)copper(II) dihydrate
Source: Acta Crystallogr E Crystallogr Commun. 2015 Nov 21;71(Pt 12):m232–3. doi: 10.1107/S2056989015021593 (PMC4719849; doi:10.1107/S2056989015021593)
Supplement: Supplementary file 2 [file e-71-0m232-Isup2.hkl]

#\#CIF_1.1
 
#  CIF produced by WinGX routine CIF_UPDATE
#  Created on 2015-11-11 at 16:22:04
#  Using CIFtbx version 2.6.2 16 Jun 1998
 
#  Dictionary name : cif_core.dic
#  Dictionary vers : 2.4
#  Request file    : c:\wingx\files\acta.reqdat
#  CIF files read  : a2013072_cupyc a2013072_cupycexp struct
 
#------------------ SECTION 1. GLOBAL INFORMATION ---------------------------#
 
data_global

_audit_update_record
;
2015-11-11 # Formatted by publCIF
;

#==============================================================================
# 2. SUBMISSION DETAILS

_publ_contact_author_name    'Professor Juan M. Guti\'errez-Zorrilla'       
_publ_contact_author_address
;
Departamento de Qu\'imica Inorg\'anica
Facultad de Ciencia y Tecnolog\'ia
Universidad de Pa\'is Vasco, UPV/EHU
P.O. Box 644, E-48080 Bilbao, Spain  
; 
_publ_contact_author_email           'juanma.zorrilla@ehu.es'
_publ_contact_author_fax             '0034 934 144 979'
_publ_contact_author_phone           '0034 946 015 522'
_publ_requested_journal              'Acta Crystallographica E'
_publ_requested_category             EM 
_publ_contact_letter
;
 # 11th November 2015
 
Please consider this CIF for publication in Acta Crystallographica E. 
All required files have been provided. 
The manuscript has passed the checkcif tests and generates 
an acceptable printcif output.

Yours sincerely

J.M. Gutierrez-Zorrilla
 
****
;
 
#==============================================================================
# 3. TITLE AND AUTHOR LIST
 
_publ_section_title
;
<i>trans</i>-Diaqua-bis(1<i>H</i>-pyrazole-3-carboxylato-\k^2^<i>N</i>,<i>O</i>)
copper(II) dihydrate
;
loop_
 _publ_author_name 
 _publ_author_address             
'Reinoso, Santiago'
;
Departamento de Qu\'imica Inorg\'anica
Facultad de Ciencia y Tecnolog\'ia
Universidad de Pa\'is Vasco UPV/EHU
P.O. Box 644, E-48080 Bilbao, Spain 
;
'Artetxe, Be\~nat'
;
Departamento de Qu\'imica Inorg\'anica
Facultad de Ciencia y Tecnolog\'ia
Universidad de Pa\'is Vasco UPV/EHU
P.O. Box 644, E-48080 Bilbao, Spain  
;
'Castillo, Oscar'
;
Departamento de Qu\'imica Inorg\'anica
Facultad de Ciencia y Tecnolog\'ia
Universidad de Pa\'is Vasco UPV/EHU
P.O. Box 644, E-48080 Bilbao, Spain  
;
'Luque, Antonio'
;
Departamento de Qu\'imica Inorg\'anica
Facultad de Ciencia y Tecnolog\'ia
Universidad de Pa\'is Vasco UPV/EHU
P.O. Box 644, E-48080 Bilbao, Spain  
;
'Guti\'errez-Zorrilla, Juan M.'
;
Departamento de Qu\'imica Inorg\'anica
Facultad de Ciencia y Tecnolog\'ia
Universidad de Pa\'is Vasco UPV/EHU
P.O. Box 644, E-48080 Bilbao, Spain  
; 
#==============================================================================
#
# 4. TEXT
 
_publ_section_abstract
;
The title compound, [Cu(C~4~H~3~N~2~O~2~)~2~(H~2~O)~2~].2H~2~O, contains a
copper(II) ion that is located on an inversion center and exhibits axially 
elongated octahedral coordination geometry. The equatorial plane 
is formed by two <i>trans</i>-related <i>N</i>,<i>O</i>-bidentate
1<i>H</i>-pyrazole-3-carboxylato ligands and the axial positions are occupied
by two water molecules. The mononuclear complexes arrange in layers parallel 
to the <i>ab</i> plane. Each complex is linked to four adjacent species through 
intermolecular O---H...O and N---H...O hydrogen bonds that are established 
between the coordination water molecules and carboxilate O atoms or 
protonated N atoms from the organic ligands. These layers 
are further connected into a three-dimensional network by additional 
hydrogen bonds involving hydration water molecules and non-coordinating 
carboxylate O atoms.
; 
_publ_section_comment
;
The title compound, [Cu(C~4~H~3~N~2~O~2~)~2~(H~2~O)~2~].2H~2~O crystallizes 
in the monoclinic crystal system, space group P2~1~/c. The 
equatorial Cu---O and Cu---N distances (Table 1) are similar to those observed 
for the corresponding Co(II), Ni(II) and Zn(II) analogues. However, the axial
bond lenghts are much longer due to the Jahn-Teller effect 
operating in Cu(II) centers. The mononuclear complexes arrange in layers 
parallel to the <i>ab</i> plane 
through intermolecular O---H...O and N---H...O hydrogen 
bonds that are established between the coordination water molecules (O1W)
and carboxilate O atoms (O7, O8) or 
protonated N atoms (N2) from the organic ligands. These layers 
are further connected into a three-dimensional network by additional 
hydrogen bonds involving hydration water molecules (O2W) and non-coordinating 
carboxylate O atoms (O8). Table 2 summarizes the geometrical parameters of these
O---H...O and N---H...O hydrogen bonding interactions.
;

_publ_section_acknowledgements
;
This work has been financially supported by Eusko Jaurlaritza/Gobierno Vasco
(IT477--10), MINECO (MAT2013--48366--C2--1P) and Universidad de Pa\'is Vasco
UPV/EHU (UFI11/53). The authors thank for technical and human support provided
by SGIker (UPV/EHU).
;
_publ_section_related_literature
;
For mononuclear cobalt(II), nickel(II) and zinc (II) complexes
of the 1<i>H</i>-pyrazole-3-carboxylato ligand see: 
Artetxe <i>et al.</i>, 2015 and L\'opez-Viseras <i>et al.</i>, 2014.
;

_publ_section_references
;
Artetxe, B., Reinoso, S., San Felices, L., Vitoria, P., Pache, A.,
Mart\'in-Caballero, J. & Guti\'errez-Zorrilla, J. M. (2015). <i>Inorg.
Chem.</i> <b>54</b>, 241--252.

Agilent (2011). <i>CrysAlis PRO software system</i>, 
Agilent Technologies UK Ltd, Yarnton, Oxfordshire, UK.

Dolomanov, O. V., Bourhis, L. J., Gildea, R. J., Howard, J. A. K. & Puschmann,
H. (2009). <i>J. Appl. Cryst.</i> <b>42</b>, 339--341.

Farrugia, L. J. (1997). <i>J. Appl. Cryst.</i> <b>30</b>, 565--?.

Farrugia, L. J. (1999). <i>J. Appl. Cryst.</i> <b>32</b>, 837--838.

L\'opez-Viseras, M., Fern\'andez, B., Hilfiker, S., S\'anchez Gonz\'alez, C.,
Llopis Gonz\'alez, J., Calahorro, A. J., Colacio, E. & Rodr\'iguez-Di\'eguez,
A. (2014). <i>J. Inorg. Biochem.</i> <b>131</b>, 64--67.

Sheldrick, G. M. (2008). <i>Acta Cryst.</i> A<b>64</b>, 112--122.

Spek, A. L. (2003). <i>J. Appl. Cryst.</i> <b>36</b>, 7--13.
;

# -----------------------------------------------------------------------------
_publ_section_figure_captions
;
Fig. 1. Molecular structure of [Cu(C~4~H~3~N~2~O~2~)~2~(H~2~O)~2~].2H~2~O
showing atom labelling for the asymmetric unit and 
50% probability displacement ellipsoids.

Fig. 2. View of the crystal packing along 
the crystallographic <i>a</i> axis (left). Projection of a layer of 
[Cu(C~4~H~3~N~2~O~2~)~2~(H~2~O)~2~] complexes 
along the [010] direction (right). The Cu(II) centers are represented 
as translucent octahedra and the O---H...O and N---H...O hydrogen bonds
are depicted as dashed red lines.
;

# -----------------------------------------------------------------------------
 
_publ_section_table_legends
;
Table 1. Selected bond lenghts and angles (\%A, \%).

Table 2. Hydrogen-bond parameters (\%A, \%).
;
# -----------------------------------------------------------------------------
 
 
_publ_section_exptl_prep
;
To a solution of CuCl~2~.2H~2~O (51 mg, 0.3 mmol) in hot water (15 mL)
1H-pyrazole-3-carboxylic acid (74 mg, 0.6 mmol) dissolved in hot water (10 mL) 
was added dropwise. After stirring for 30 min at 90 \%C, the final solution
was left undisturbed and prismatic blue crystals suitable for X-ray diffraction 
were obtained upon cooling to room temperature (Yield: 68 mg, 63%).
;
# -----------------------------------------------------------------------------
 
_publ_section_exptl_refinement
;
All atoms except H were refined anisotropically. H atoms of the water molecules
were located in a Fourier difference map and refined isotropically with O---H
bond lenghts restrained to 0.84(2) and with 
<i>U</i>~iso~(H) = 1.5<i>U</i>~eq~(O). All pyrazole H atoms 
were positioned geometrically and refined using 
a riding model with C---H = 0.95\%A, N---H = 0.88\%A and 
<i>U</i>~iso~(H) = 1.2<i>U</i>~eq~(C,N).
;
#------------------  SECTION 2. COMPOUND(S) DETAILS -------------------------#
 
data_a2013072_cupyc

_iucr_refine_instructions_details
;
TITL a2013072_CuPyc in P21/c #14
CELL  1.54184   6.4780  21.5757   4.8937   90.000  105.856   90.000
ZERR     2.00   0.0004   0.0010   0.0003    0.000    0.007    0.000
LATT   1
SYMM  - X, 1/2 + Y, 1/2 - Z
SFAC  C    H    CU   N    O
UNIT  16   28   2    8    16
MERG   2
OMIT    -2.00 138.00
EQIV $1 +X,0.5-Y,-0.5+Z
EQIV $2 1-X,1-Y,-1-Z
EQIV $3 -X,1-Y,-Z
EQIV $4 +X,+Y,-1+Z
DFIX 0.84 O1W H1Wa
DFIX 0.84 O1W H1Wb
DFIX 0.84 O2W H2Wa
DFIX 0.84 O2W H2Wb
HTAB N1 O1W_$2
HTAB O1W O8_$3
HTAB O1W O7_$4
HTAB O2W O2W_$1
HTAB O2W O8
CONN 6 2.5 Cu1
FMAP   2
PLAN    5
ACTA
BOND
BOND   $H
CONF
L.S.   6
TEMP  -173.00
WGHT    0.040600    0.273500
FVAR       8.08993
CU1   3    0.500000    0.500000    0.000000    10.50000    0.01435    0.00657 =
         0.01260   -0.00236    0.00748   -0.00226
N1    4    0.520312    0.378396   -0.337633    11.00000    0.01341    0.00950 =
         0.01183   -0.00129    0.00490    0.00202
AFIX  43
H1    2    0.623935    0.387653   -0.415306    11.00000   -1.20000
AFIX   0
N2    4    0.441595    0.416960   -0.176880    11.00000    0.01392    0.00952 =
         0.01050   -0.00061    0.00460    0.00063
C3    1    0.288973    0.385815   -0.097526    11.00000    0.01009    0.01157 =
         0.00910    0.00187    0.00159   -0.00046
C4    1    0.269056    0.325970   -0.212729    11.00000    0.01473    0.00887 =
         0.01357    0.00080    0.00389   -0.00061
AFIX  43
H4    2    0.173152    0.294237   -0.190874    11.00000   -1.20000
AFIX   0
C5    1    0.418217    0.323289   -0.363724    11.00000    0.01624    0.00940 =
         0.01492   -0.00190    0.00346    0.00085
AFIX  43
H5    2    0.445206    0.288639   -0.468709    11.00000   -1.20000
AFIX   0
C6    1    0.181546    0.420891    0.085812    11.00000    0.01244    0.00981 =
         0.00927    0.00128    0.00206    0.00262
O7    5    0.256239    0.475687    0.152012    11.00000    0.01534    0.00868 =
         0.01320   -0.00199    0.00711   -0.00148
O8    5    0.033026    0.397350    0.164117    11.00000    0.01593    0.01059 =
         0.01976    0.00001    0.01026   -0.00135
O1W   5    0.245522    0.549647   -0.404699    11.00000    0.01529    0.01301 =
         0.01400   -0.00371    0.00758   -0.00098
O2W   5   -0.163136    0.280540    0.205242    11.00000    0.03128    0.01427 =
         0.02090    0.00114    0.00843   -0.00569
H1WA  2    0.139941    0.561518   -0.352662    11.00000   -1.50000
H1WB  2    0.207909    0.525159   -0.536160    11.00000   -1.50000
H2WA  2   -0.166875    0.262059    0.054331    11.00000   -1.50000
H2WB  2   -0.101656    0.313225    0.201251    11.00000   -1.50000
HKLF    4
 
REM  a2013072_CuPyc in P21/c #14
REM R1 =  0.0275 for   1089 Fo > 4sig(Fo)  and  0.0324 for all   1216 data
REM    109 parameters refined using      4 restraints
 
END
 
WGHT      0.0407      0.2657
REM Highest difference peak  0.363,  deepest hole -0.351,  1-sigma level  0.069
Q1    1   0.3495  0.4806  0.1069  11.00000  0.05    0.36
Q2    1   0.2448  0.3997  0.0121  11.00000  0.05    0.34
Q3    1   0.3831  0.3924 -0.0563  11.00000  0.05    0.33
Q4    1   0.2747  0.3554 -0.1124  11.00000  0.05    0.28
Q5    1   0.0721  0.4091  0.0941  11.00000  0.05    0.27

;
loop_
 _refln_index_h
 _refln_index_k
 _refln_index_l
 _refln_F_squared_calc
 _refln_F_squared_meas
 _refln_F_squared_sigma
 _refln_observed_status
   1   0   0     4937.76     4712.11     21.00 o
   2   0   0       49.85       40.85      3.86 o
   3   0   0     4281.17     4072.40    100.00 o
   4   0   0     5614.04     5316.07    138.55 o
   5   0   0      361.37      333.83     13.30 o
   6   0   0       67.46       63.42      7.06 o
   7   0   0        3.50        8.63      6.51 o
   1   1   0      559.68      569.70      8.51 o
   2   1   0     1358.31     1315.73     22.38 o
   3   1   0       11.22       17.80      2.75 o
   4   1   0      123.84      123.82      9.45 o
   5   1   0      401.34      412.81     11.62 o
   6   1   0        1.34       -0.38      2.75 o
   7   1   0        1.80        3.39      4.91 o
   0   2   0     7270.40     7574.94     23.80 o
   1   2   0     2844.36     2791.88     40.47 o
   2   2   0      411.98      349.35      6.28 o
   3   2   0      637.94      598.31      8.32 o
   4   2   0     3923.65     3783.45     46.24 o
   5   2   0      592.86      556.29     16.19 o
   6   2   0       54.49       53.46      5.44 o
   7   2   0      324.86      350.59      9.64 o
   1   3   0     2133.01     2335.75     20.55 o
   2   3   0      644.83      602.44      7.78 o
   3   3   0      184.71      187.74      5.65 o
   4   3   0        9.23       11.95      4.56 o
   5   3   0        0.91        4.08      4.65 o
   6   3   0        0.97        1.93      3.49 o
   7   3   0      232.45      246.38      7.47 o
   0   4   0       64.94       60.49      3.83 o
   1   4   0      332.74      354.41      8.25 o
   2   4   0      254.13      308.23      8.71 o
   3   4   0     2593.39     2526.08     19.82 o
   4   4   0      324.29      285.74     12.03 o
   5   4   0      298.33      303.52     14.11 o
   6   4   0      123.94      126.59      6.07 o
   7   4   0      300.26      319.08      8.98 o
   1   5   0     1265.31     1408.90     32.42 o
   2   5   0       59.09       46.87      4.28 o
   3   5   0      233.34      239.19      7.60 o
   4   5   0       28.99       38.15      4.44 o
   5   5   0        2.87        4.94      4.34 o
   6   5   0        0.05       -1.63      3.59 o
   7   5   0       79.08       87.98      6.30 o
   0   6   0       50.50       39.72      4.99 o
   1   6   0     4496.78     4621.08     58.18 o
   2   6   0      257.36      186.28     13.79 o
   3   6   0      367.84      348.82     10.28 o
   4   6   0      931.72      921.23     36.01 o
   5   6   0     1006.03      994.95     23.54 o
   6   6   0        4.63        2.96      3.62 o
   7   6   0      170.26      186.15      8.31 o
   1   7   0       11.65       16.72      3.34 o
   2   7   0      320.15      351.95     13.45 o
   3   7   0        6.37        4.97      3.00 o
   4   7   0      182.74      179.49      7.83 o
   5   7   0        5.81        5.41      4.63 o
   6   7   0       76.03       87.84      6.32 o
   7   7   0      104.84      116.77      6.62 o
   0   8   0      837.07      819.99     27.25 o
   1   8   0     1583.05     1428.74     25.38 o
   2   8   0     3756.70     3779.74     55.79 o
   3   8   0      575.19      563.70     20.42 o
   4   8   0     1183.26     1198.49     21.37 o
   5   8   0     1428.91     1471.11     24.62 o
   6   8   0      950.55      981.45     26.31 o
   7   8   0      322.60      291.44     17.61 o
   1   9   0      183.57      167.07      9.79 o
   2   9   0       33.14       30.39      5.64 o
   3   9   0      625.62      716.46     27.61 o
   4   9   0      411.06      422.01     11.25 o
   5   9   0       65.88       64.08      6.59 o
   6   9   0        0.43        8.45      3.68 o
   7   9   0      155.28      161.96      8.20 o
   0  10   0     5230.92     5516.22     80.82 o
   1  10   0      957.82      954.83     23.68 o
   2  10   0     4148.55     4111.65     52.08 o
   3  10   0      667.25      717.54     24.11 o
   4  10   0      574.86      581.95     13.41 o
   5  10   0      314.92      317.51     12.22 o
   6  10   0      654.46      680.78     12.55 o
   1  11   0       96.28      112.86      9.32 o
   2  11   0        1.32        9.53      3.90 o
   3  11   0      459.30      475.43     20.33 o
   4  11   0      811.41      822.87     16.22 o
   5  11   0      113.72      110.42      6.86 o
   6  11   0       12.14       12.14      2.73 o
   0  12   0      635.90      663.69     31.73 o
   1  12   0     1469.75     1463.54     32.65 o
   2  12   0     2181.61     2142.18     41.24 o
   3  12   0      530.18      523.08     10.77 o
   4  12   0      118.38      108.02      7.04 o
   5  12   0       36.92       42.69      5.07 o
   6  12   0      105.12      109.88      5.13 o
   1  13   0     2795.28     3074.74     49.55 o
   2  13   0        0.91       11.75      4.51 o
   3  13   0       88.15       90.28      5.13 o
   4  13   0       29.32       24.40      4.95 o
   5  13   0      549.49      571.88     13.98 o
   6  13   0        4.75       10.22      4.79 o
   0  14   0       23.79       18.58      7.10 o
   1  14   0      756.81      703.39     25.10 o
   2  14   0      933.68      967.08     14.44 o
   3  14   0     2883.00     2952.09     32.34 o
   4  14   0        1.19        2.14      3.76 o
   5  14   0      101.09      110.69      7.59 o
   6  14   0      897.87      981.35     20.64 o
   1  15   0       67.67       67.81      6.66 o
   2  15   0       10.21        8.36      2.48 o
   3  15   0       43.26       44.66      4.68 o
   4  15   0      170.28      172.08     11.22 o
   5  15   0      171.95      175.87      8.80 o
   6  15   0        1.83       -0.98      3.03 o
   0  16   0      277.39      248.76     12.27 o
   1  16   0     2315.89     2343.98     20.92 o
   2  16   0     1057.02     1068.76     15.34 o
   3  16   0      525.54      564.49     19.09 o
   4  16   0      500.75      513.25     22.64 o
   5  16   0      667.61      694.39     17.77 o
   1  17   0      484.67      488.52     10.82 o
   2  17   0       51.46       47.13      4.14 o
   3  17   0      158.66      151.81      8.75 o
   4  17   0      335.47      323.75     18.16 o
   5  17   0       22.16       16.94      4.23 o
   0  18   0     1700.73     1691.11     34.70 o
   1  18   0      301.62      300.15      9.66 o
   2  18   0      383.04      366.55     11.44 o
   3  18   0      216.63      220.87     12.38 o
   4  18   0      516.55      521.09     21.49 o
   5  18   0      429.99      455.28     12.54 o
   1  19   0       75.28       68.00      6.13 o
   2  19   0      108.41      110.14      8.77 o
   3  19   0      272.17      274.61     13.35 o
   4  19   0      123.65      128.93     10.85 o
   5  19   0       46.80       50.42      5.49 o
   0  20   0       22.84       20.54      6.19 o
   1  20   0       11.25        9.67      3.56 o
   2  20   0      842.70      859.89     18.64 o
   3  20   0        2.80        5.52      3.74 o
   4  20   0      243.06      273.38     13.96 o
   1  21   0       69.70       68.83      5.41 o
   2  21   0      137.12      126.60      6.99 o
   3  21   0        2.13        4.11      3.71 o
   4  21   0      229.95      230.72     19.33 o
   0  22   0      476.54      499.18     20.08 o
   1  22   0      408.85      410.45     11.45 o
   2  22   0      521.71      515.54     11.80 o
   3  22   0      460.84      476.45     12.15 o
   4  22   0       60.03       63.33      4.67 o
   1  23   0      247.58      238.19      8.23 o
   2  23   0        6.59        6.71      2.79 o
   3  23   0      160.26      144.78      7.03 o
   0  24   0      575.72      543.78     18.88 o
   1  24   0     1098.16     1071.65     20.61 o
   2  24   0      361.20      361.71      9.48 o
   1  25   0       79.31       85.32      5.90 o
   2  25   0       13.17       14.72      3.79 o
   0  26   0      130.65      131.94     11.00 o
  -7   1   1        5.37        3.50      3.65 o
  -6   1   1     1247.61     1288.02     33.60 o
  -5   1   1      556.79      534.98     19.52 o
  -4   1   1     2044.46     2030.97     39.67 o
  -3   1   1     1032.66      979.19     20.06 o
  -2   1   1     3233.25     3197.60     30.82 o
  -1   1   1     1620.16     1485.52     12.48 o
   0   1   1     5309.90     5390.32     20.46 o
   1   1   1      331.29      292.90      8.95 o
   2   1   1      341.66      265.79      7.81 o
   3   1   1      600.81      555.13     11.61 o
   4   1   1      392.08      359.39     11.45 o
   5   1   1      400.93      400.40     12.48 o
   6   1   1      118.29      111.97      8.19 o
   7   1   1      127.58      110.04      8.69 o
  -7   2   1      180.83      169.50      9.07 o
  -6   2   1      103.13       85.04      6.28 o
  -5   2   1        0.36        0.82      3.55 o
  -4   2   1       39.46       39.43      4.82 o
  -3   2   1      724.72      849.59     19.07 o
  -2   2   1      371.47      341.89     10.80 o
  -1   2   1     1048.01     1082.73     13.86 o
   0   2   1      350.09      343.76      7.40 o
   1   2   1    14704.98    15183.78     84.45 o
   2   2   1      104.60      100.39      5.09 o
   3   2   1       28.58       27.64      3.26 o
   4   2   1        0.35       -2.92      3.08 o
   5   2   1      605.67      638.56     14.73 o
   6   2   1       13.50       14.79      4.29 o
   7   2   1        1.32        8.18      3.72 o
  -7   3   1      635.14      658.58     33.48 o
  -6   3   1      118.58      122.80      6.82 o
  -5   3   1      431.82      419.22     10.86 o
  -4   3   1      595.26      608.21     14.53 o
  -3   3   1     3814.37     4070.13     41.30 o
  -2   3   1     3740.62     3414.92     37.05 o
  -1   3   1      532.56      430.30      6.78 o
   0   3   1     2110.16     2078.42     18.89 o
   1   3   1    13322.45    13571.10     90.95 o
   2   3   1     3329.45     3388.47     25.83 o
   3   3   1      549.81      525.02     12.28 o
   4   3   1      663.00      618.54     13.60 o
   5   3   1      453.36      485.79     11.09 o
   6   3   1      414.51      457.45     12.37 o
   7   3   1       31.64       35.68      3.39 o
  -7   4   1        0.60       11.15      3.62 o
  -6   4   1      205.71      200.07      8.36 o
  -5   4   1      124.78      126.61      6.89 o
  -4   4   1     1537.00     1604.50     23.68 o
  -3   4   1      625.64      684.92     14.98 o
  -2   4   1     1008.12     1013.32     10.22 o
  -1   4   1     2327.97     2327.92     21.68 o
   0   4   1     1456.62     1561.99     17.75 o
   1   4   1     4006.56     4277.76     34.74 o
   2   4   1      504.54      516.64     14.72 o
   3   4   1      118.01      128.74      6.50 o
   4   4   1       33.95       22.29      3.72 o
   5   4   1      195.13      182.77      8.46 o
   6   4   1       76.10       68.80      5.98 o
  -7   5   1     1076.19     1097.17     20.81 o
  -6   5   1       96.44       98.42      5.81 o
  -5   5   1      817.52      799.16     27.20 o
  -4   5   1     1333.53     1289.30     21.56 o
  -3   5   1     4067.33     4083.75     43.87 o
  -2   5   1        2.76        3.99      1.71 o
  -1   5   1     4698.87     4616.02     38.10 o
   0   5   1      458.62      410.57      9.96 o
   1   5   1      837.21      848.47     16.42 o
   2   5   1     2788.43     2774.93     26.89 o
   3   5   1      645.03      603.39     13.51 o
   4   5   1      508.31      484.61     10.62 o
   5   5   1      930.12      931.69     30.61 o
   6   5   1      530.60      548.54     18.61 o
  -7   6   1      146.74      147.70      7.09 o
  -6   6   1       18.02       18.83      4.94 o
  -5   6   1      234.00      222.01     12.06 o
  -4   6   1      230.63      259.96     10.41 o
  -3   6   1        0.42        1.00      2.94 o
  -2   6   1     1713.93     1872.81     32.92 o
  -1   6   1      718.17      785.96     12.53 o
   0   6   1     2920.37     3115.00     34.82 o
   1   6   1       14.97       14.64      3.74 o
   2   6   1      520.24      619.56     17.01 o
   3   6   1     2041.71     2022.44     29.89 o
   4   6   1       79.89       85.09      9.26 o
   5   6   1       19.76       14.22      4.81 o
   6   6   1       38.42       36.48      4.52 o
  -7   7   1      202.49      203.48      7.74 o
  -6   7   1        0.63       -4.45      5.63 o
  -5   7   1      593.16      592.96     14.37 o
  -4   7   1      415.42      396.48     12.69 o
  -3   7   1      176.04      113.36      6.31 o
  -2   7   1      670.25      589.15     11.27 o
  -1   7   1      139.19      114.17      4.71 o
   0   7   1      929.58      968.50     16.91 o
   1   7   1     4639.44     4778.98     41.91 o
   2   7   1      255.35      225.25     10.94 o
   3   7   1      336.39      334.70     14.88 o
   4   7   1     2210.37     2215.14     39.27 o
   5   7   1      949.01      969.48     19.49 o
   6   7   1      147.43      155.47      6.76 o
  -7   8   1      131.87      112.58      8.59 o
  -6   8   1      190.38      174.72      7.98 o
  -5   8   1      145.12      132.20      7.91 o
  -4   8   1      125.27      113.05      6.77 o
  -3   8   1      707.85      716.45     21.38 o
  -2   8   1      279.16      319.12      8.99 o
  -1   8   1     2410.23     2505.30     30.81 o
   0   8   1       82.37       89.24      6.06 o
   1   8   1      679.38      795.97     18.09 o
   2   8   1       19.58       19.17      4.34 o
   3   8   1      345.48      353.30     15.50 o
   4   8   1      179.58      182.30      9.05 o
   5   8   1       54.17       53.13      6.15 o
   6   8   1      143.83      133.72      7.07 o
  -7   9   1      134.57      134.81      8.22 o
  -6   9   1      155.85      146.95      7.09 o
  -5   9   1       68.75       77.87      5.45 o
  -4   9   1     1922.09     1842.30     28.07 o
  -3   9   1      419.96      348.88     17.23 o
  -2   9   1        2.58        0.46      2.28 o
  -1   9   1      272.34      230.92      7.51 o
   0   9   1     5497.17     5850.74     45.69 o
   1   9   1     1144.94     1164.75     22.84 o
   2   9   1      995.97      971.09     23.42 o
   3   9   1      460.62      428.70     17.49 o
   4   9   1      622.72      590.44     17.95 o
   5   9   1     1446.37     1462.44     37.21 o
   6   9   1       27.59       29.67      4.47 o
  -7  10   1      416.09      384.09     17.10 o
  -6  10   1      143.13      126.00      7.10 o
  -5  10   1        9.01        6.37      3.70 o
  -4  10   1       67.14       73.65      4.51 o
  -3  10   1       35.23       36.29     11.91 o
  -2  10   1        7.11        7.70      3.00 o
  -1  10   1       26.43       33.83      3.51 o
   0  10   1     1520.54     1740.59     26.42 o
   1  10   1       37.83       40.89      5.33 o
   2  10   1      929.60     1015.65     24.68 o
   3  10   1       12.02        3.89      3.51 o
   4  10   1      132.15      119.24      8.53 o
   5  10   1      260.04      274.14      9.83 o
   6  10   1      349.09      337.20      9.72 o
  -7  11   1      133.74      154.33     10.59 o
  -6  11   1      854.90      867.21     16.28 o
  -5  11   1     1041.46     1053.32     27.54 o
  -4  11   1     2164.26     2221.44     23.42 o
  -3  11   1     1795.16     1784.42     54.23 o
  -2  11   1     3589.00     3763.62     56.43 o
  -1  11   1      608.20      577.67     14.43 o
   0  11   1     3673.88     3709.58     65.18 o
   1  11   1     1450.51     1437.85     27.46 o
   2  11   1        5.80       25.70      5.12 o
   3  11   1      427.92      438.24     11.98 o
   4  11   1      957.60      945.49     20.87 o
   5  11   1       45.96       39.18      5.39 o
   6  11   1        8.96        6.10      2.51 o
  -6  12   1        0.23       -2.59      2.59 o
  -5  12   1        5.99        9.73      2.67 o
  -4  12   1        0.09       11.42     10.07 o
  -3  12   1      466.76      470.25     11.11 o
  -2  12   1      109.54      116.32      7.76 o
  -1  12   1       18.59       13.10      4.36 o
   0  12   1       67.30       73.70      6.73 o
   1  12   1      475.31      531.45     17.64 o
   2  12   1      199.44      198.93     14.68 o
   3  12   1       98.94       95.22      5.62 o
   4  12   1      338.97      364.10     15.19 o
   5  12   1       19.81       17.10      4.29 o
   6  12   1       12.08        8.93      2.91 o
  -6  13   1      487.63      496.79     13.36 o
  -5  13   1      338.09      351.14     12.07 o
  -4  13   1      891.05      925.39     29.53 o
  -3  13   1     4007.32     4210.70     42.61 o
  -2  13   1     1012.04     1047.93     23.16 o
  -1  13   1     1793.44     1829.97     30.95 o
   0  13   1     2280.19     2359.90     35.01 o
   1  13   1     1394.74     1488.15     38.18 o
   2  13   1      913.32      937.71     16.10 o
   3  13   1      786.86      821.85     16.73 o
   4  13   1      155.27      160.21      8.16 o
   5  13   1       10.02       10.79      3.24 o
   6  13   1      148.16      160.34      6.69 o
  -6  14   1       40.23       40.37      5.53 o
  -5  14   1        4.88        2.51      4.93 o
  -4  14   1       46.31       50.42      8.08 o
  -3  14   1       83.55       84.46      5.99 o
  -2  14   1        5.69        4.88      2.98 o
  -1  14   1      101.06      101.13      6.92 o
   0  14   1      202.07      223.66     11.33 o
   1  14   1        6.43       16.46      5.19 o
   2  14   1       10.43        8.36      2.89 o
   3  14   1        0.83       -0.24      4.89 o
   4  14   1        8.54        4.47      3.30 o
   5  14   1       44.06       36.87      4.08 o
  -6  15   1       52.28       63.68      5.94 o
  -5  15   1      337.11      322.87     13.18 o
  -4  15   1       14.59       17.82      6.24 o
  -3  15   1      981.99      991.40     18.76 o
  -2  15   1      467.42      433.17     10.58 o
  -1  15   1      995.49      967.84     15.65 o
   0  15   1      328.90      317.66     10.12 o
   1  15   1     1276.04     1277.05     19.86 o
   2  15   1      867.87      890.34     16.22 o
   3  15   1      646.69      652.88     17.43 o
   4  15   1      311.60      309.70     10.41 o
   5  15   1       55.03       62.00      5.09 o
  -6  16   1       23.61       30.97      4.33 o
  -5  16   1        4.90        6.19      4.75 o
  -4  16   1      288.61      293.90     18.64 o
  -3  16   1      106.71       97.71      8.38 o
  -2  16   1      376.31      374.20     10.20 o
  -1  16   1       41.36       46.22      3.00 o
   0  16   1       34.41       40.63      3.91 o
   1  16   1      135.93      138.04      5.55 o
   2  16   1      215.24      194.88      8.24 o
   3  16   1       51.24       47.21      5.67 o
   4  16   1      106.34      100.88      6.89 o
   5  16   1      133.65      139.54      7.27 o
  -5  17   1      894.41      923.06     25.79 o
  -4  17   1       43.88       46.28      8.41 o
  -3  17   1       40.74       39.35      6.16 o
  -2  17   1      537.66      531.79     13.22 o
  -1  17   1     1477.64     1515.33     17.10 o
   0  17   1       61.42       60.64      4.74 o
   1  17   1        4.52        1.07      2.58 o
   2  17   1      373.65      388.04     12.86 o
   3  17   1      745.59      752.49     18.31 o
   4  17   1      464.87      487.18     15.22 o
   5  17   1      254.23      275.34      9.04 o
  -5  18   1       24.73       21.38      8.95 o
  -4  18   1       86.23       87.02      7.70 o
  -3  18   1       16.31       14.15      4.76 o
  -2  18   1       80.53       84.32      5.93 o
  -1  18   1       10.64       17.49      2.97 o
   0  18   1      561.24      550.33     13.26 o
   1  18   1       23.10        7.06      4.16 o
   2  18   1       25.54       19.17      3.89 o
   3  18   1       42.41       43.02      6.81 o
   4  18   1       85.42       72.68      6.12 o
  -5  19   1      184.46      178.90      7.58 o
  -4  19   1      238.79      230.94     14.11 o
  -3  19   1       79.24       76.33      7.81 o
  -2  19   1      927.12      920.28     17.35 o
  -1  19   1     1181.49     1210.96     16.29 o
   0  19   1      189.18      189.58      7.58 o
   1  19   1       73.33       69.61      5.83 o
   2  19   1     1830.06     1802.79     28.10 o
   3  19   1      877.37      872.68     21.16 o
   4  19   1       73.47       90.48      8.27 o
  -5  20   1       20.62       28.65      4.57 o
  -4  20   1      141.30      140.25      8.15 o
  -3  20   1        0.00       -1.00      3.13 o
  -2  20   1       80.35       81.26      5.78 o
  -1  20   1        0.68       -1.84      3.19 o
   0  20   1       30.90       33.34      3.96 o
   1  20   1        7.58       10.08      4.87 o
   2  20   1        8.94        1.51      3.32 o
   3  20   1       49.88       47.77      5.68 o
   4  20   1       25.21       22.44      4.33 o
  -4  21   1      173.95      195.65      8.50 o
  -3  21   1      152.86      173.71      7.98 o
  -2  21   1     2000.51     1987.50     26.81 o
  -1  21   1      613.16      609.72     15.38 o
   0  21   1       81.39       79.92      5.14 o
   1  21   1      449.93      423.44     19.93 o
   2  21   1     1274.44     1239.14     21.19 o
   3  21   1      494.50      478.25     17.27 o
  -4  22   1       51.07       44.50      4.08 o
  -3  22   1       28.74       36.03      4.80 o
  -2  22   1      185.22      187.50      8.13 o
  -1  22   1       74.66       73.33      5.23 o
   0  22   1      267.17      247.37      8.83 o
   1  22   1      132.21      116.97      6.14 o
   2  22   1      191.39      173.26      6.84 o
   3  22   1       40.65       29.18      3.14 o
  -3  23   1      460.33      475.67     10.50 o
  -2  23   1      487.37      511.19     10.60 o
  -1  23   1     1266.58     1209.03     17.30 o
   0  23   1       83.40       79.93      5.17 o
   1  23   1        6.25        8.15      3.20 o
   2  23   1      338.79      351.92     11.43 o
  -3  24   1        0.81        7.96      2.39 o
  -2  24   1        1.19       -2.00      2.89 o
  -1  24   1       93.44       88.73      5.39 o
   0  24   1       10.05        9.20      2.86 o
   1  24   1        3.29        9.90      3.64 o
   2  24   1       24.48       22.83      3.35 o
  -2  25   1      280.38      279.75     12.79 o
  -1  25   1      283.26      255.20      8.36 o
   0  25   1      283.21      298.13     14.55 o
   1  25   1      499.04      503.20     14.33 o
  -7   0   2     1215.30     1135.49     27.46 o
  -6   0   2     1995.06     2063.69     39.44 o
  -5   0   2       47.64       46.85      5.93 o
  -4   0   2      880.10      897.17     45.48 o
  -3   0   2     2076.38     2033.51     62.74 o
  -2   0   2     1573.30     1574.30     49.46 o
  -1   0   2      324.79      281.29     10.66 o
   0   0   2       16.26       35.31      5.03 o
   1   0   2     3171.12     3429.03     53.76 o
   2   0   2      123.85      109.08     12.19 o
   3   0   2       73.52       70.86      6.71 o
   4   0   2      221.84      216.95     13.24 o
   5   0   2      582.71      588.39     19.50 o
   6   0   2       12.29       13.16      5.54 o
  -7   1   2       80.64       79.72      5.72 o
  -6   1   2      111.87      111.45      7.42 o
  -5   1   2      727.75      660.28     15.12 o
  -4   1   2       28.62       18.41      8.18 o
  -3   1   2      376.76      381.23     19.97 o
  -2   1   2      111.17      125.61     11.09 o
  -1   1   2       18.73       21.33      2.32 o
   0   1   2      781.55      738.87     15.30 o
   1   1   2       36.68       49.97      6.45 o
   2   1   2     1059.35     1154.52     22.07 o
   3   1   2       65.44       69.63      5.33 o
   4   1   2      128.22      114.63      7.60 o
   5   1   2        3.56        3.23      4.12 o
   6   1   2       37.91       42.43      5.43 o
  -7   2   2      430.18      432.85     10.45 o
  -6   2   2      856.74      888.89     21.85 o
  -5   2   2      220.25      200.50      9.77 o
  -4   2   2      873.07      836.73     25.07 o
  -3   2   2     7441.67     7313.31     84.48 o
  -2   2   2     2026.61     1874.46     43.10 o
  -1   2   2      416.22      513.56      9.20 o
   0   2   2     3524.37     3519.11     27.41 o
   1   2   2     4393.25     4501.93     68.38 o
   2   2   2       28.58       34.96      4.69 o
   3   2   2       76.98       68.69      6.06 o
   4   2   2      289.67      266.26     10.37 o
   5   2   2      405.11      397.41     13.89 o
   6   2   2      151.69      161.56     11.68 o
  -7   3   2       88.07       77.50      4.90 o
  -6   3   2      245.47      219.94     11.35 o
  -5   3   2      134.85      123.23     10.13 o
  -4   3   2        7.43       -3.05      7.14 o
  -3   3   2      173.48      163.05     11.15 o
  -2   3   2      897.26      955.73     22.58 o
  -1   3   2     1175.99     1345.25     16.53 o
   0   3   2        5.47        5.53      3.27 o
   1   3   2       13.86       18.52      4.66 o
   2   3   2      205.77      198.97      9.20 o
   3   3   2       23.66       23.73      2.91 o
   4   3   2       67.52       61.36      8.26 o
   5   3   2        2.41       -4.51      7.61 o
   6   3   2       92.30       87.24      7.20 o
  -7   4   2      772.89      784.90     18.08 o
  -6   4   2        1.91        7.12      3.35 o
  -5   4   2       68.81       68.01      6.88 o
  -4   4   2     1753.13     1759.88     44.60 o
  -3   4   2     2851.09     2909.62     53.26 o
  -2   4   2     1231.73     1233.02     31.94 o
  -1   4   2      749.64      681.61     12.50 o
   0   4   2     1856.20     1764.67     28.69 o
   1   4   2     4115.00     4136.27     54.97 o
   2   4   2     5118.18     5420.36     53.40 o
   3   4   2       29.60       22.44      3.69 o
   4   4   2      693.51      691.15     19.43 o
   5   4   2      917.87      949.56     25.64 o
   6   4   2      617.25      653.08     16.13 o
  -7   5   2        1.90        1.74      4.06 o
  -6   5   2       26.04       23.02      6.42 o
  -5   5   2       54.11       62.76     12.42 o
  -4   5   2       21.55       19.73      7.15 o
  -3   5   2        7.68       18.16      6.61 o
  -2   5   2     1290.17     1522.30     36.05 o
  -1   5   2      412.54      441.17     10.74 o
   0   5   2       74.27       80.95      5.32 o
   1   5   2      418.88      453.91     15.29 o
   2   5   2      140.45      141.17     13.62 o
   3   5   2       14.10       14.97      2.83 o
   4   5   2        6.55        5.72      6.84 o
   5   5   2       91.40       88.60      7.66 o
   6   5   2       49.08       53.82      4.86 o
  -7   6   2      505.68      482.45     20.54 o
  -6   6   2      110.70      108.32     10.91 o
  -5   6   2      162.19      175.59     12.40 o
  -4   6   2       79.39       59.53      5.58 o
  -3   6   2      700.75      603.72     25.68 o
  -2   6   2     1356.03     1311.35     22.78 o
  -1   6   2      988.31      930.68     16.25 o
   0   6   2     1149.98     1070.26     18.09 o
   1   6   2     1513.22     1509.02     28.01 o
   2   6   2     5276.99     5864.86    111.94 o
   3   6   2     1288.47     1263.08     15.02 o
   4   6   2      553.75      547.89     23.30 o
   5   6   2      371.32      382.65     12.87 o
   6   6   2      680.20      709.84     16.40 o
  -7   7   2       26.88       22.84      5.02 o
  -6   7   2      481.03      455.82     19.99 o
  -5   7   2        7.00        4.79      3.88 o
  -4   7   2      185.55      178.09      7.22 o
  -3   7   2      309.99      295.99     18.91 o
  -2   7   2      314.28      353.71     10.29 o
  -1   7   2        0.85        2.96      3.14 o
   0   7   2       79.92       63.58      6.19 o
   1   7   2     1814.32     2032.27     50.34 o
   2   7   2       72.89       76.30      7.77 o
   3   7   2      441.65      457.61     11.11 o
   4   7   2       49.48       40.36      8.51 o
   5   7   2       36.53       36.75      4.85 o
   6   7   2       10.52       10.60      3.41 o
  -7   8   2       72.24       77.17      7.02 o
  -6   8   2      343.05      359.06     17.49 o
  -5   8   2      737.53      731.06     20.38 o
  -4   8   2     1161.07     1129.73     17.65 o
  -3   8   2      404.93      341.04     29.18 o
  -2   8   2     1178.38     1165.47     21.18 o
  -1   8   2     3655.83     3727.03     41.03 o
   0   8   2     1147.96     1151.55     23.47 o
   1   8   2      301.67      330.57     14.19 o
   2   8   2      332.63      329.35     15.49 o
   3   8   2      479.75      461.57     12.99 o
   4   8   2       81.96       72.09      9.32 o
   5   8   2      264.45      283.93     13.65 o
  -7   9   2        0.69        3.54      2.74 o
  -6   9   2       10.04        9.67      4.85 o
  -5   9   2      349.41      337.24     11.85 o
  -4   9   2      102.98      101.77      6.00 o
  -3   9   2      292.26      336.08     20.81 o
  -2   9   2      114.82      152.74      8.54 o
  -1   9   2      226.65      266.38     11.17 o
   0   9   2       47.12       46.78      5.84 o
   1   9   2      596.16      620.55     19.61 o
   2   9   2       59.02       61.62      5.30 o
   3   9   2       26.68       32.46      4.14 o
   4   9   2       96.37       91.83      9.69 o
   5   9   2       15.82       16.79      3.75 o
  -7  10   2       48.68       43.49      5.21 o
  -6  10   2      873.90      852.59     24.27 o
  -5  10   2      978.04      993.12     29.55 o
  -4  10   2      811.97      838.25     14.04 o
  -3  10   2      126.63      130.44      8.26 o
  -2  10   2     1310.64     1326.80     21.47 o
  -1  10   2     3352.84     3475.52     58.64 o
   0  10   2      228.59      250.49     12.13 o
   1  10   2      362.68      377.78     15.93 o
   2  10   2      266.36      272.50     10.37 o
   3  10   2     1047.29     1026.56     31.78 o
   4  10   2       99.38      102.14      7.99 o
   5  10   2      194.78      199.88      8.14 o
  -7  11   2        9.65        6.13      2.39 o
  -6  11   2       12.30       18.87      3.83 o
  -5  11   2        5.32        7.87      3.45 o
  -4  11   2      607.20      596.21     12.77 o
  -3  11   2       13.81        8.74      4.06 o
  -2  11   2      176.92      220.42     15.27 o
  -1  11   2       61.24       76.82      6.89 o
   0  11   2      814.58      832.63     28.06 o
   1  11   2       11.47       30.52      4.93 o
   2  11   2       14.88       10.47      6.41 o
   3  11   2       12.41       18.54      4.16 o
   4  11   2      133.97      126.10      9.29 o
   5  11   2        0.01       -2.25      2.25 o
  -6  12   2      944.73      929.30     16.03 o
  -5  12   2      892.48      934.49     18.88 o
  -4  12   2      124.85      116.81      5.83 o
  -3  12   2      889.91      877.77     14.94 o
  -2  12   2     1331.22     1324.84     17.68 o
  -1  12   2      454.05      429.60     15.53 o
   0  12   2      726.66      720.51     21.46 o
   1  12   2      429.35      442.54     12.57 o
   2  12   2      476.16      457.29     12.22 o
   3  12   2     1540.11     1491.16     20.81 o
   4  12   2      266.77      253.18     10.39 o
   5  12   2        7.81       12.09      2.90 o
  -6  13   2      258.02      273.99      8.30 o
  -5  13   2      270.87      269.46     10.06 o
  -4  13   2       78.53       68.96      5.90 o
  -3  13   2      177.72      173.18      8.39 o
  -2  13   2       40.46       49.75      4.70 o
  -1  13   2      626.66      622.03     11.53 o
   0  13   2      466.21      501.14     10.77 o
   1  13   2       41.11       42.30      3.83 o
   2  13   2       57.14       54.38      6.53 o
   3  13   2       53.94       46.52      6.75 o
   4  13   2       94.55       97.80      6.56 o
   5  13   2        2.35        4.60      1.89 o
  -6  14   2       32.58       46.26      5.40 o
  -5  14   2      989.39     1078.08     22.10 o
  -4  14   2     1310.51     1405.79     36.73 o
  -3  14   2      732.22      745.84     17.89 o
  -2  14   2      834.03      847.26     16.61 o
  -1  14   2     1046.49     1066.29     15.40 o
   0  14   2      922.73      934.36     13.83 o
   1  14   2      341.62      352.70     10.67 o
   2  14   2      499.83      489.02     14.53 o
   3  14   2        5.70        7.67      4.54 o
   4  14   2      365.45      363.18     10.02 o
   5  14   2       28.47       35.81      3.92 o
  -6  15   2       84.15       76.61      6.42 o
  -5  15   2       22.13       24.55      6.49 o
  -4  15   2      173.89      167.05     13.56 o
  -3  15   2       75.92       77.65      7.81 o
  -2  15   2     3277.63     3298.25     29.59 o
  -1  15   2       55.43       49.32      4.21 o
   0  15   2      216.49      225.44      7.24 o
   1  15   2      699.42      708.87     19.62 o
   2  15   2      745.24      712.23     44.07 o
   3  15   2       22.45       24.59      5.56 o
   4  15   2       62.08       57.09      5.23 o
  -6  16   2      282.97      291.98     10.75 o
  -5  16   2      494.06      548.12     20.74 o
  -4  16   2       67.10       62.89      9.55 o
  -3  16   2      293.27      292.29     13.60 o
  -2  16   2      380.38      395.78     13.03 o
  -1  16   2      414.42      409.30     10.06 o
   0  16   2     1264.82     1246.05     19.92 o
   1  16   2      142.42      139.07      8.52 o
   2  16   2      203.22      212.98     14.79 o
   3  16   2      617.63      584.01     20.36 o
   4  16   2      528.65      552.77     12.62 o
  -5  17   2      100.08      101.51      9.16 o
  -4  17   2       10.22        5.82      5.52 o
  -3  17   2       14.70       22.00      5.56 o
  -2  17   2      430.26      429.82     13.66 o
  -1  17   2       42.68       37.32      4.58 o
   0  17   2       47.94       51.06      4.90 o
   1  17   2      106.03       99.37      7.57 o
   2  17   2      324.77      323.33     16.26 o
   3  17   2       60.21       52.72      5.36 o
   4  17   2      171.22      165.36      7.57 o
  -5  18   2      128.01      130.82      9.37 o
  -4  18   2      394.47      409.62     18.76 o
  -3  18   2        1.24        5.27      4.14 o
  -2  18   2      295.85      303.86      9.96 o
  -1  18   2     1970.25     1988.11     24.86 o
   0  18   2      315.65      293.43     10.05 o
   1  18   2      323.77      327.15     11.90 o
   2  18   2      627.70      600.48     23.11 o
   3  18   2      640.16      611.67     14.08 o
   4  18   2      380.26      363.44      9.71 o
  -5  19   2       58.07       58.21      8.09 o
  -4  19   2       23.46       25.46      7.67 o
  -3  19   2      403.94      420.65     19.14 o
  -2  19   2       14.96       15.16      3.19 o
  -1  19   2      193.46      190.91      9.20 o
   0  19   2      145.23      149.90      7.46 o
   1  19   2       82.61       91.14      7.76 o
   2  19   2      142.83      129.93      8.49 o
   3  19   2       65.63       62.47      5.67 o
  -4  20   2      821.74      843.64     23.34 o
  -3  20   2      522.30      523.13     20.07 o
  -2  20   2      210.35      217.76      7.48 o
  -1  20   2      680.41      722.18     16.55 o
   0  20   2     1132.02     1113.04     23.93 o
   1  20   2      746.04      749.53     15.70 o
   2  20   2       55.26       39.29      4.44 o
   3  20   2      404.54      416.30     16.72 o
  -4  21   2        7.88       10.86      3.33 o
  -3  21   2      103.42      107.15      7.42 o
  -2  21   2      417.17      431.14     10.67 o
  -1  21   2        7.94        3.40      3.05 o
   0  21   2       28.58       32.57      4.48 o
   1  21   2       10.21       10.69      3.68 o
   2  21   2        0.13        4.05      1.98 o
  -3  22   2      234.00      233.53     14.66 o
  -2  22   2      145.50      151.22      9.99 o
  -1  22   2      236.03      244.57     10.61 o
   0  22   2      197.03      196.61      7.83 o
   1  22   2      326.42      305.57     10.54 o
   2  22   2      428.40      401.54     13.38 o
  -3  23   2       86.43       88.21      6.89 o
  -2  23   2       75.82       71.40      6.78 o
  -1  23   2       35.30       34.28      7.84 o
   0  23   2        3.25        2.45      4.20 o
   1  23   2        0.62        3.83      2.59 o
  -2  24   2      316.76      318.95     10.86 o
  -1  24   2      114.23      102.55      7.36 o
   0  24   2      238.56      241.09     13.09 o
  -7   1   3      290.25      295.43      8.72 o
  -6   1   3      977.28     1047.48     19.45 o
  -5   1   3     1382.48     1389.61     19.72 o
  -4   1   3       30.95       22.67      2.46 o
  -3   1   3     1178.15     1148.99     39.15 o
  -2   1   3     2420.87     2413.60     51.20 o
  -1   1   3     2347.79     2271.16     42.04 o
   0   1   3       22.63       16.48      5.37 o
   1   1   3     1275.22     1216.57     23.24 o
   2   1   3      569.04      555.17     12.22 o
   3   1   3     1132.66     1119.65     20.43 o
   4   1   3      251.79      264.91     10.73 o
   5   1   3       91.51       90.38      7.20 o
  -7   2   3       24.20       13.26      2.74 o
  -6   2   3       61.43       56.67      4.90 o
  -5   2   3      956.00      946.20     16.30 o
  -4   2   3      202.93      208.04      8.26 o
  -3   2   3       22.23        7.93      7.05 o
  -2   2   3      244.97      251.28     34.30 o
  -1   2   3      510.34      542.31     21.09 o
   0   2   3       44.97       40.18      5.39 o
   1   2   3       51.20       40.96      8.76 o
   2   2   3       22.53       18.07      4.87 o
   3   2   3       53.29       56.46      9.34 o
   4   2   3        6.67       15.28      6.47 o
   5   2   3       89.85       86.33     11.54 o
  -7   3   3      129.96      127.95     13.45 o
  -6   3   3      624.74      627.92     13.60 o
  -5   3   3      548.87      548.44     12.44 o
  -4   3   3      449.74      431.32     15.10 o
  -3   3   3      226.68      175.91     27.57 o
  -2   3   3      353.61      266.19     17.79 o
  -1   3   3      376.88      315.68     16.59 o
   0   3   3      608.01      573.90     21.34 o
   1   3   3       11.10        1.88      4.64 o
   2   3   3      698.19      681.74     12.32 o
   3   3   3      487.05      499.42     16.47 o
   4   3   3      175.93      194.34     13.57 o
   5   3   3      142.63      142.29     17.22 o
  -7   4   3        6.41        7.73      3.73 o
  -6   4   3        6.42       -0.82      3.43 o
  -5   4   3      701.95      668.82     14.15 o
  -4   4   3      105.82       93.17      5.18 o
  -3   4   3       13.61       22.29      6.49 o
  -2   4   3      141.11      159.45     14.42 o
  -1   4   3      533.36      540.66     21.83 o
   0   4   3      690.22      686.99     23.67 o
   1   4   3      219.34      209.77     12.42 o
   2   4   3       17.43       18.62      3.30 o
   3   4   3      478.89      479.04     14.07 o
   4   4   3       83.72       84.05     10.15 o
   5   4   3        2.29        5.71      3.91 o
  -7   5   3      181.23      176.38     15.32 o
  -6   5   3       46.79       50.83      6.65 o
  -5   5   3       55.60       61.46      7.39 o
  -4   5   3     1063.10     1039.39     27.07 o
  -3   5   3      570.80      526.73     16.18 o
  -2   5   3     3675.22     3484.26     62.07 o
  -1   5   3      232.80      216.03     14.57 o
   0   5   3      766.56      753.84     21.02 o
   1   5   3     1146.93     1167.81     17.03 o
   2   5   3     1787.40     1857.14     20.76 o
   3   5   3       11.64       11.56      4.35 o
   4   5   3        2.83       -2.28      6.76 o
   5   5   3       46.35       44.75      5.38 o
  -7   6   3      198.15      200.80     10.33 o
  -6   6   3      131.94      126.52      9.18 o
  -5   6   3       16.97        8.07      3.77 o
  -4   6   3      569.22      522.61     11.55 o
  -3   6   3      163.65      171.78      7.00 o
  -2   6   3      699.75      747.17     29.84 o
  -1   6   3       13.00        4.42      5.39 o
   0   6   3      291.20      295.39     13.75 o
   1   6   3       40.70       40.36      5.67 o
   2   6   3      141.39      149.17      6.85 o
   3   6   3      397.58      403.74     11.62 o
   4   6   3       94.14       80.39     17.20 o
   5   6   3       50.46       42.49      4.05 o
  -7   7   3      565.47      591.08     16.49 o
  -6   7   3      709.27      735.06     19.78 o
  -5   7   3       44.64       52.95      6.30 o
  -4   7   3      962.41      972.05     15.20 o
  -3   7   3     2621.80     2683.67     32.53 o
  -2   7   3     1537.91     1641.61     58.02 o
  -1   7   3     1880.48     2006.33     44.31 o
   0   7   3     2100.82     2155.07     51.88 o
   1   7   3      744.45      719.83     13.16 o
   2   7   3     2019.79     2003.87     28.08 o
   3   7   3      642.01      607.26     14.03 o
   4   7   3       36.06       37.41      8.01 o
   5   7   3      313.72      305.46      8.96 o
  -7   8   3       85.53       92.16      6.87 o
  -6   8   3       97.42       86.11      6.42 o
  -5   8   3      244.10      220.80      9.24 o
  -4   8   3      137.00      125.32      7.03 o
  -3   8   3      717.32      742.94     13.74 o
  -2   8   3       61.18       57.59      5.33 o
  -1   8   3      234.75      239.02     12.73 o
   0   8   3      229.99      240.27      9.49 o
   1   8   3      126.44      133.14      6.37 o
   2   8   3      438.56      411.91     13.62 o
   3   8   3      517.45      463.62     12.37 o
   4   8   3       38.18       37.42      7.66 o
  -7   9   3      626.52      638.05     22.41 o
  -6   9   3      680.07      647.44     29.71 o
  -5   9   3     1083.75     1018.72     20.52 o
  -4   9   3      227.28      243.90      9.35 o
  -3   9   3      855.54      847.63     14.70 o
  -2   9   3     1261.39     1239.09     18.86 o
  -1   9   3     1511.04     1513.88     20.09 o
   0   9   3       92.37      103.55      6.76 o
   1   9   3     1882.20     1848.63     47.27 o
   2   9   3      300.17      295.24     17.73 o
   3   9   3      704.40      682.39     14.36 o
   4   9   3      774.20      757.52     27.86 o
  -6  10   3       52.65       51.20      5.04 o
  -5  10   3      185.60      180.93      8.16 o
  -4  10   3        7.61        9.41      3.10 o
  -3  10   3       11.40        4.01      3.94 o
  -2  10   3       37.38       30.31      3.77 o
  -1  10   3        3.46        4.42      3.74 o
   0  10   3      346.22      351.07     11.95 o
   1  10   3       65.07       67.16      5.73 o
   2  10   3      380.64      371.77     12.83 o
   3  10   3       49.28       48.02      6.00 o
   4  10   3       21.01       13.08      3.97 o
  -6  11   3      334.01      277.49     15.50 o
  -5  11   3       24.85       21.66      3.44 o
  -4  11   3       62.17       72.91      5.86 o
  -3  11   3     2034.63     1990.06     24.02 o
  -2  11   3      234.16      215.74      9.74 o
  -1  11   3      104.75       91.72      6.54 o
   0  11   3      175.36      155.90      7.45 o
   1  11   3     1052.49     1060.76     24.09 o
   2  11   3      118.16      113.23      7.82 o
   3  11   3       55.62       49.89      5.66 o
   4  11   3        4.08        6.56      3.28 o
  -6  12   3       18.74       18.18      3.76 o
  -5  12   3      104.03       76.84      6.72 o
  -4  12   3       27.84       37.53      5.45 o
  -3  12   3      108.13       98.36      6.34 o
  -2  12   3      139.27      133.85      7.84 o
  -1  12   3      390.25      370.64     11.76 o
   0  12   3       25.69       35.70      4.97 o
   1  12   3      106.85       92.98      8.28 o
   2  12   3        8.31       -2.66      5.69 o
   3  12   3       14.20       21.08      5.18 o
   4  12   3       50.15       36.57      4.18 o
  -6  13   3      124.08      123.02      7.70 o
  -5  13   3      283.66      289.63     13.04 o
  -4  13   3      323.19      337.59     10.45 o
  -3  13   3      190.27      195.64      9.98 o
  -2  13   3      305.56      305.05     12.00 o
  -1  13   3      124.98      118.34      7.13 o
   0  13   3      181.42      197.08      9.78 o
   1  13   3      565.22      589.53     19.28 o
   2  13   3       46.94       46.09      5.76 o
   3  13   3       12.67       10.21      4.81 o
   4  13   3      329.13      322.94     13.26 o
  -6  14   3       31.58       15.05      7.99 o
  -5  14   3       54.83       48.33      6.03 o
  -4  14   3        4.88       10.06      3.87 o
  -3  14   3        1.63        0.67      3.12 o
  -2  14   3        5.16        1.27      4.45 o
  -1  14   3        6.87        4.78      2.68 o
   0  14   3       10.96       10.78      5.45 o
   1  14   3       54.65       47.78      7.27 o
   2  14   3       14.58       14.31      4.19 o
   3  14   3        2.49       -1.18      3.84 o
   4  14   3        0.23        0.66      2.68 o
  -5  15   3      504.11      549.46     22.35 o
  -4  15   3      859.08      889.49     17.83 o
  -3  15   3      165.55      160.03      8.96 o
  -2  15   3      469.69      498.43     15.07 o
  -1  15   3      247.24      262.83     11.08 o
   0  15   3     1444.89     1492.15     34.02 o
   1  15   3      147.25      149.66     10.47 o
   2  15   3      315.08      316.54     10.82 o
   3  15   3      222.09      214.66     17.62 o
  -5  16   3        6.45        2.25      4.66 o
  -4  16   3      466.13      495.24     18.78 o
  -3  16   3        3.62        4.34      4.39 o
  -2  16   3        7.60        9.55      5.24 o
  -1  16   3        2.88        3.09      4.56 o
   0  16   3       36.65       37.40      6.49 o
   1  16   3       22.81       20.88      5.51 o
   2  16   3      103.77      112.92      6.85 o
   3  16   3      103.38       90.51      5.50 o
  -5  17   3      241.39      246.19     14.86 o
  -4  17   3      813.54      832.79     23.06 o
  -3  17   3      659.78      687.92     18.62 o
  -2  17   3      882.14      922.49     22.47 o
  -1  17   3     2115.00     2225.12     33.77 o
   0  17   3     1478.34     1571.50     44.53 o
   1  17   3      390.40      366.20     13.97 o
   2  17   3      557.42      511.74     22.92 o
   3  17   3      571.36      516.53     28.77 o
  -4  18   3       12.42       20.12      5.36 o
  -3  18   3      164.20      172.90      9.66 o
  -2  18   3        5.51        8.36      4.77 o
  -1  18   3       38.54       46.18      6.38 o
   0  18   3        0.03       -4.39      4.39 o
   1  18   3        0.48        0.49      3.85 o
   2  18   3        2.40       -1.55      2.63 o
  -4  19   3      448.76      469.17     15.02 o
  -3  19   3       55.50       57.27      5.82 o
  -2  19   3       13.12       14.08      4.56 o
  -1  19   3     1576.15     1586.70     26.59 o
   0  19   3      324.67      330.73     12.48 o
   1  19   3       91.86       93.66      6.77 o
   2  19   3       32.39       26.83      3.37 o
  -4  20   3       36.86       37.41      5.53 o
  -3  20   3        0.24        8.23      5.04 o
  -2  20   3       33.62       35.80      9.56 o
  -1  20   3        2.60        8.95      3.66 o
   0  20   3       80.44       86.95      8.40 o
   1  20   3        0.07        5.20      4.17 o
  -3  21   3       56.88       54.14      5.65 o
  -2  21   3      105.41       93.76      7.96 o
  -1  21   3      570.68      545.94     13.56 o
   0  21   3      434.18      405.34     11.43 o
   1  21   3        4.68        4.73      3.52 o
  -2  22   3      117.41      107.14     10.28 o
  -1  22   3        7.00        6.28      3.69 o
   0  22   3        0.71       -0.96      2.48 o
  -7   0   4      187.50      206.92     10.98 o
  -6   0   4      313.19      309.66     21.57 o
  -5   0   4      572.31      564.43     23.53 o
  -4   0   4      515.46      526.11     33.46 o
  -3   0   4      663.33      723.72     33.37 o
  -2   0   4     1054.16     1046.77     54.55 o
  -1   0   4        4.30        5.59      8.76 o
   0   0   4       93.24       89.26     10.06 o
   1   0   4      654.31      691.44     22.29 o
   2   0   4      256.68      259.01     14.65 o
   3   0   4      240.59      259.03     13.64 o
   4   0   4      354.07      293.27     52.72 o
  -7   1   4       23.28       20.22      4.95 o
  -6   1   4       18.04       18.33      4.30 o
  -5   1   4        0.27       -1.95      4.12 o
  -4   1   4       43.84       31.80      5.55 o
  -3   1   4      102.74       88.28     13.74 o
  -2   1   4        8.63        3.51      6.22 o
  -1   1   4        1.29       -3.09      6.39 o
   0   1   4      122.95      110.78      6.73 o
   1   1   4      108.99       98.34      7.63 o
   2   1   4        9.19        7.72      5.22 o
   3   1   4       17.40       17.68      5.19 o
   4   1   4        2.42       -0.94      3.41 o
  -6   2   4      538.09      521.65     18.78 o
  -5   2   4      246.31      241.77      9.85 o
  -4   2   4        3.90        3.21      4.79 o
  -3   2   4      240.98      230.03     14.84 o
  -2   2   4     1276.60     1379.38     39.22 o
  -1   2   4     1357.37     1266.67     34.39 o
   0   2   4        7.32       10.20      4.94 o
   1   2   4      383.21      407.31     14.77 o
   2   2   4     1317.90     1361.72     26.05 o
   3   2   4      284.68      288.78     10.05 o
   4   2   4       72.37       62.84      8.29 o
  -6   3   4       37.67       40.36      6.81 o
  -5   3   4      178.89      169.96      8.36 o
  -4   3   4      208.20      220.68     11.26 o
  -3   3   4      334.06      356.60     17.00 o
  -2   3   4        0.10       -2.52     12.65 o
  -1   3   4        0.01       -1.90      9.21 o
   0   3   4       11.47       11.05      6.22 o
   1   3   4       38.45       34.67      6.93 o
   2   3   4        1.45        4.77      4.76 o
   3   3   4      121.53      107.51      7.88 o
   4   3   4      263.40      252.69     10.34 o
  -6   4   4     1186.34     1160.33     86.44 o
  -5   4   4      686.34      736.69     15.78 o
  -4   4   4      890.11      947.84     18.11 o
  -3   4   4      614.23      647.39     19.44 o
  -2   4   4     2112.59     2276.60     44.96 o
  -1   4   4      607.28      580.33     17.61 o
   0   4   4     1121.41     1114.98     24.39 o
   1   4   4      543.09      556.21     12.40 o
   2   4   4      457.26      485.18     12.36 o
   3   4   4      277.47      271.17     13.76 o
   4   4   4       17.71       26.32      3.09 o
  -6   5   4       39.81       51.91      8.13 o
  -5   5   4        3.42        8.87      5.27 o
  -4   5   4       66.08       66.60      6.97 o
  -3   5   4       44.79       44.78      6.23 o
  -2   5   4      633.39      681.03     21.56 o
  -1   5   4       58.09       61.81      6.45 o
   0   5   4        6.10        2.69      7.20 o
   1   5   4       75.53       75.16      5.82 o
   2   5   4      123.97      111.65      8.25 o
   3   5   4        6.61        4.96      4.49 o
  -6   6   4      649.44      675.13     86.81 o
  -5   6   4      428.04      394.41     20.97 o
  -4   6   4     2422.01     2469.50     32.08 o
  -3   6   4      633.77      661.75     17.15 o
  -2   6   4      523.17      519.26     18.29 o
  -1   6   4      669.44      650.39     19.48 o
   0   6   4      764.06      766.55     20.38 o
   1   6   4       51.71       52.40      5.53 o
   2   6   4      218.29      229.05     10.47 o
   3   6   4       97.48      114.45      7.76 o
  -6   7   4       85.26       77.46     11.94 o
  -5   7   4      100.46       81.11      7.03 o
  -4   7   4       25.59       29.88      6.20 o
  -3   7   4      237.60      234.18     11.92 o
  -2   7   4       15.72        6.43      4.84 o
  -1   7   4        2.70        8.14      5.92 o
   0   7   4       24.36       18.52      6.24 o
   1   7   4       98.27       97.58      6.85 o
   2   7   4      131.50      129.13      8.21 o
   3   7   4       13.84       23.33      4.78 o
  -6   8   4      105.27      100.14      8.94 o
  -5   8   4      233.09      244.82     10.80 o
  -4   8   4       77.08       93.96      8.11 o
  -3   8   4      237.39      260.66     12.30 o
  -2   8   4      403.97      391.68     14.57 o
  -1   8   4     1583.15     1628.62     40.00 o
   0   8   4      338.39      353.81     14.48 o
   1   8   4        9.04        5.97      4.00 o
   2   8   4      322.11      338.08     11.44 o
   3   8   4      705.88      735.65     19.25 o
  -6   9   4        1.58        9.87      4.17 o
  -5   9   4       10.08        7.24      4.39 o
  -4   9   4        0.01        0.18      4.47 o
  -3   9   4        1.56        8.75      4.84 o
  -2   9   4       39.95       37.26      6.44 o
  -1   9   4      123.09      137.47      8.77 o
   0   9   4      320.10      313.49     13.72 o
   1   9   4       71.56       71.43      6.85 o
   2   9   4       41.58       37.27      7.23 o
   3   9   4      237.37      224.01     13.31 o
  -6  10   4       30.27       32.65      5.85 o
  -5  10   4      672.65      707.39     16.22 o
  -4  10   4       50.89       73.50      7.25 o
  -3  10   4      379.22      435.43     15.97 o
  -2  10   4      147.14      145.37      9.51 o
  -1  10   4      695.40      710.75     16.69 o
   0  10   4      272.30      261.29     10.67 o
   1  10   4      198.68      216.66     11.80 o
   2  10   4       92.73       94.25      5.79 o
   3  10   4      461.52      458.67     23.10 o
  -6  11   4       14.29       27.39      8.13 o
  -5  11   4       97.81      101.71      6.84 o
  -4  11   4        0.00        3.88      5.88 o
  -3  11   4       98.47       97.24      8.03 o
  -2  11   4       13.84       15.46      5.42 o
  -1  11   4      146.64      132.99      8.22 o
   0  11   4      641.90      640.50     15.61 o
   1  11   4       96.87       85.44      6.91 o
   2  11   4        4.62        4.70      3.40 o
   3  11   4      164.84      162.82     12.99 o
  -5  12   4      646.79      654.43     17.26 o
  -4  12   4     1092.44     1236.48     27.25 o
  -3  12   4      259.36      263.35     11.42 o
  -2  12   4       36.25       33.31      5.93 o
  -1  12   4      296.26      294.73     11.02 o
   0  12   4      523.16      497.62     25.86 o
   1  12   4      574.39      591.19     16.91 o
   2  12   4      127.25      142.99      6.18 o
  -5  13   4      109.51       90.86      9.59 o
  -4  13   4        3.83       13.92      5.85 o
  -3  13   4      131.84      116.38      8.19 o
  -2  13   4      128.25      121.01     11.42 o
  -1  13   4        3.12        6.83      4.78 o
   0  13   4       76.48       83.75      7.43 o
   1  13   4      194.94      210.81      8.94 o
   2  13   4        0.20        2.06      2.56 o
  -5  14   4      176.47      181.65     19.57 o
  -4  14   4      243.75      254.56     12.31 o
  -3  14   4       82.71       74.38      6.75 o
  -2  14   4      652.07      673.60     14.54 o
  -1  14   4       86.96       76.54      7.04 o
   0  14   4      941.68      933.50     20.43 o
   1  14   4      763.59      763.70     19.42 o
   2  14   4      132.60      122.36      5.62 o
  -4  15   4        0.16        2.49      5.52 o
  -3  15   4      217.37      209.29      9.38 o
  -2  15   4      237.23      217.81     12.30 o
  -1  15   4        0.13       -4.15      4.15 o
   0  15   4      201.65      204.58     11.74 o
   1  15   4      383.51      403.25      9.63 o
   2  15   4        2.93        6.68      5.21 o
  -4  16   4      697.90      652.35     20.95 o
  -3  16   4      237.24      234.70     10.57 o
  -2  16   4      168.35      163.97      8.16 o
  -1  16   4      149.35      143.73     10.20 o
   0  16   4      166.46      176.38      8.43 o
   1  16   4       85.85       92.33      4.56 o
  -4  17   4       10.48       13.12      5.41 o
  -3  17   4      152.25      145.78      7.79 o
  -2  17   4        4.84        8.95      4.54 o
  -1  17   4      176.30      173.26     11.94 o
   0  17   4      238.78      238.30     11.22 o
   1  17   4        0.38        4.97      4.23 o
  -3  18   4     1099.88     1054.16     20.73 o
  -2  18   4      215.00      218.57      9.94 o
  -1  18   4       73.26       81.62      7.22 o
   0  18   4      226.38      213.30      7.73 o
  -2  19   4       22.27       18.33      4.33 o
  -1  19   4      123.98      122.72      7.26 o
  -5   1   5      533.71      514.90     13.92 o
  -4   1   5      200.38      198.47      9.76 o
  -3   1   5       48.81       51.04      6.24 o
  -2   1   5      275.09      272.60     14.20 o
  -1   1   5      649.24      627.15     20.11 o
   0   1   5      546.39      568.08     14.22 o
   1   1   5      120.29      119.40      5.74 o
   2   1   5      253.38      247.78      6.78 o
  -5   2   5       81.97       88.35      7.88 o
  -4   2   5        6.47        3.71      5.10 o
  -3   2   5      770.78      722.69     17.57 o
  -2   2   5      190.96      174.48     13.85 o
  -1   2   5       60.33       61.50      5.80 o
   0   2   5       35.97       29.67      5.94 o
   1   2   5      436.56      430.85      9.85 o
   2   2   5        0.15       -1.16      2.65 o
  -5   3   5      566.00      608.68     21.67 o
  -4   3   5      660.05      683.62     18.07 o
  -3   3   5      179.35      179.34     10.84 o
  -2   3   5      463.36      490.76     19.24 o
  -1   3   5      664.34      660.02     16.07 o
   0   3   5      196.64      204.45      8.63 o
   1   3   5      159.28      165.15      7.11 o
   2   3   5       74.40       79.68      4.10 o
  -5   4   5        9.39        6.99     13.10 o
  -4   4   5        2.60        3.29      5.75 o
  -3   4   5      458.23      449.19     15.78 o
  -2   4   5        3.89        8.94      6.35 o
  -1   4   5       74.33       64.87     12.63 o
   0   4   5        7.30        3.06      4.46 o
   1   4   5      170.37      159.15      8.42 o
   2   4   5        0.41       -0.95      2.25 o
  -5   5   5      321.55      309.10     14.40 o
  -4   5   5      506.28      493.45     17.89 o
  -3   5   5      175.25      172.76     10.85 o
  -2   5   5        3.99       -3.88      6.12 o
  -1   5   5      502.07      524.02     13.20 o
   0   5   5      849.35      897.94     19.07 o
   1   5   5       66.36       75.55      6.43 o
  -5   6   5      102.86      104.72      9.66 o
  -4   6   5      266.85      255.68     11.61 o
  -3   6   5       36.49       34.34      6.75 o
  -2   6   5      158.14      162.39      9.53 o
  -1   6   5      168.68      168.65      9.59 o
   0   6   5       10.74       18.28      5.32 o
   1   6   5        7.85        9.89      4.04 o
  -5   7   5      359.86      353.61     13.31 o
  -4   7   5      353.26      365.50     15.44 o
  -3   7   5      188.21      204.79     14.31 o
  -2   7   5      382.28      405.42     23.43 o
  -1   7   5      349.80      358.48     15.09 o
   0   7   5       31.44       32.51      5.60 o
   1   7   5       38.60       44.68      5.07 o
  -5   8   5      195.84      185.56     10.22 o
  -4   8   5        3.22        2.29      5.52 o
  -3   8   5      164.98      167.87     15.51 o
  -2   8   5       31.92       26.52      5.52 o
  -1   8   5       10.89       12.55      6.37 o
   0   8   5       35.75       35.33      7.43 o
   1   8   5      139.50      138.14      7.35 o
  -4   9   5       22.96       24.80      5.28 o
  -3   9   5     1035.10     1114.27     80.55 o
  -2   9   5      792.07      807.41     25.75 o
  -1   9   5       92.59       84.66      9.10 o
   0   9   5       29.42       32.42      5.06 o
   1   9   5        3.42        4.41      3.21 o
  -4  10   5        1.00       -0.28      4.25 o
  -3  10   5       15.83        6.37      4.59 o
  -2  10   5        0.16        5.21      4.13 o
  -1  10   5       95.92       96.33      8.74 o
   0  10   5       73.08       72.65      6.06 o
   1  10   5       75.06       70.05      5.05 o
  -4  11   5       21.56       28.68      5.25 o
  -3  11   5       10.18       -0.29      3.88 o
  -2  11   5      538.84      496.52     13.59 o
  -1  11   5      383.19      372.10     13.90 o
   0  11   5      172.35      181.17      8.04 o
  -3  12   5       27.64       20.29      5.43 o
  -2  12   5        3.92        4.10      3.73 o
  -1  12   5      273.13      268.63     21.99 o
   0  12   5       70.61       67.08      6.10 o
  -3  13   5      185.11      165.30     11.67 o
  -2  13   5      374.10      356.47     22.35 o
  -1  13   5      244.77      239.50     17.49 o
  -2  14   5       96.60       99.55      6.18 o
 
_audit_creation_date                    2015-11-11T16:22:04-00:00
_audit_creation_method                  'WinGX routine CIF_UPDATE'
 
#==============================================================================
 
# 5. CHEMICAL DATA
 
_chemical_name_common
;
Diaqua-<i>trans</i>-bis(1H-pyrazole-3-carboxylate-\k^2^<i>N</i>,<i>O</i>)
copper(II) dihydrate
;
_chemical_formula_sum                   'C8 H14 Cu N4 O8'
_chemical_formula_moiety                'C8 H10 Cu N4 O6, 2(H2 O)'
_chemical_formula_iupac                 '[Cu (C4 H3 N2 O2)2 (H2 O)2] 2 H2 O'
_chemical_formula_weight                357.77
_chemical_compound_source             'synthesis as described'
loop_
    _atom_type_symbol
    _atom_type_description
    _atom_type_scat_dispersion_real
    _atom_type_scat_dispersion_imag
    _atom_type_scat_source
C C 0.0181 0.0091 'International Tables Vol C Tables 4.2.6.8 and 6.1.1.4'
H H 0 0 'International Tables Vol C Tables 4.2.6.8 and 6.1.1.4'
Cu Cu -1.9646 0.5888 'International Tables Vol C Tables 4.2.6.8 and 6.1.1.4'
N N 0.0311 0.018 'International Tables Vol C Tables 4.2.6.8 and 6.1.1.4'
O O 0.0492 0.0322 'International Tables Vol C Tables 4.2.6.8 and 6.1.1.4'
 
#==============================================================================
 
# 6. CRYSTAL DATA
#----------------------------------------------------------------------------#
#                   UNIT CELL INFORMATION                                    #
#----------------------------------------------------------------------------#
_symmetry_cell_setting                  monoclinic
_symmetry_space_group_name_H-M          'P 1 21/c 1'
_symmetry_space_group_name_Hall         '-P 2ybc'
_symmetry_Int_Tables_number             14
loop_
    _symmetry_equiv_pos_as_xyz
'x, y, z'
'-x, y+1/2, -z+1/2'
'-x, -y, -z'
'x, -y-1/2, z-1/2'
 
_cell_length_a                          6.4780(4)
_cell_length_b                          21.5757(10)
_cell_length_c                          4.8937(3)
_cell_angle_alpha                       90
_cell_angle_beta                        105.856(7)
_cell_angle_gamma                       90
_cell_volume                            657.96(6)
_cell_formula_units_Z                   2
_cell_measurement_reflns_used           1956
_cell_measurement_theta_min             4.068
_cell_measurement_theta_max             73.671
_cell_measurement_temperature           100(2)

#----------------------------------------------------------------------------#
#                   CRYSTAL INFORMATION                                      #
#----------------------------------------------------------------------------#
_exptl_crystal_description              prism
_exptl_crystal_colour                   'blue'
_exptl_crystal_size_max                 0.09
_exptl_crystal_size_mid                 0.04
_exptl_crystal_size_min                 0.02
_exptl_crystal_density_diffrn           1.806
_exptl_crystal_density_method           'not measured'
_exptl_crystal_F_000                    366

#----------------------------------------------------------------------------#
#                   ABSORPTION CORRECTION                                    #
#----------------------------------------------------------------------------#

_exptl_absorpt_coefficient_mu           2.834
_exptl_absorpt_correction_T_min         0.81688
_exptl_absorpt_correction_T_max         1
_exptl_absorpt_correction_type          multi-scan
_exptl_absorpt_process_details
;
 CrysAlisPro (Agilent, 2011)
 Empirical absorption correction using spherical harmonics,
 implemented in SCALE3 ABSPACK scaling algorithm.
;
  
#==============================================================================
 
# 7. EXPERIMENTAL DATA 
#----------------------------------------------------------------------------#
#                   DATA COLLECTION                                          #
#----------------------------------------------------------------------------#
 
_exptl_special_details
;
IR (KBr pellets, cm^-1^): 3487(s), 3340(s), 3140(s), 3075(s), 2854(s), 2795(s), 
1695(s), 1501(m), 1451(w), 1358(s), 1263(w), 1132(w), 1069(w), 1015(w), 
943(m), 899(m), 839(m), 785(m), 648(m), 615(w), 500(w).

TGA/DTA (synthetic air, 5\%C min\-\1 ): The initial endothermic dehydration 
proccess (calcd/found for 4H~2~O: 20.1 /20.2%) is completed at c.a. 85\%C and 
is followed by a thermal stability range for the anydrous phase that extends 
up to c.a. 210\%C. The highly exothermic ligand combustion results in the 
final residue at 370\%C (calcd/found for CuO: 22.1/21.8%).

CHN (%m, calcd/found): C (26.8/27.2), H (3.9/3.9), N(15.7/15.5).
;
_diffrn_ambient_temperature             100(2)
_diffrn_radiation_type                  CuK\a
_diffrn_radiation_wavelength            1.54184
_diffrn_radiation_source 'SuperNova (Cu) X-ray Source'
_diffrn_radiation_monochromator         'mirror'
_diffrn_radiation_probe                 x-ray
_diffrn_detector_area_resol_mean        5.2012
_diffrn_orient_matrix_UB_11       0.064475
_diffrn_orient_matrix_UB_12      -0.0581579
_diffrn_orient_matrix_UB_13      -0.1400701
_diffrn_orient_matrix_UB_21      -0.2237367
_diffrn_orient_matrix_UB_22      -0.0014046
_diffrn_orient_matrix_UB_23      -0.2146420
_diffrn_orient_matrix_UB_31       0.0827666
_diffrn_orient_matrix_UB_32       0.0413766
_diffrn_orient_matrix_UB_33      -0.2038450
_diffrn_detector    'CCD plate'
_diffrn_detector_type   'Atlas'
_diffrn_measurement_device '\k-geometry diffractometer'
_diffrn_measurement_device_type
                                    'SuperNova, Single source at offset'
_diffrn_measurement_method              '\w scans'
_diffrn_reflns_number                   4452
_diffrn_reflns_av_R_equivalents         0.0314
_diffrn_reflns_av_unetI/netI            0.0262
_diffrn_reflns_theta_min                4.1
_diffrn_reflns_theta_max                69
_diffrn_reflns_theta_full               69
_diffrn_measured_fraction_theta_max
                                        1
_diffrn_measured_fraction_theta_full
                                        1
_diffrn_reflns_limit_h_min              -6
_diffrn_reflns_limit_h_max              7
_diffrn_reflns_limit_k_min              -23
_diffrn_reflns_limit_k_max              26
_diffrn_reflns_limit_l_min              -5
_diffrn_reflns_limit_l_max              5
_reflns_number_total                    1216
_reflns_number_gt                       1089
_reflns_threshold_expression            >2sigma(I)
_diffrn_measurement_details
;
#__ type_ start__ end____ width___ exp.time_
  1 omega  -57.00   -5.00   1.0000    1.0000
omega____ theta____ kappa____ phi______ frames
    -      -40.7631  125.0000  -60.0000 52

#__ type_ start__ end____ width___ exp.time_
  2 omega  -25.00   70.00   1.0000    1.0000
omega____ theta____ kappa____ phi______ frames
    -       40.7631  -57.0000   90.0000 95

#__ type_ start__ end____ width___ exp.time_
  3 omega   30.00   55.00   1.0000    1.0000
omega____ theta____ kappa____ phi______ frames
    -       40.7631  -38.0000 -180.0000 25

#__ type_ start__ end____ width___ exp.time_
  4 omega  -39.00   -5.00   1.0000    1.5000
omega____ theta____ kappa____ phi______ frames
    -      -83.0000   30.0000  -30.0000 34

#__ type_ start__ end____ width___ exp.time_
  5 omega   81.00  141.00   1.0000    1.5000
omega____ theta____ kappa____ phi______ frames
    -      108.3609   45.0000  150.0000 60

#__ type_ start__ end____ width___ exp.time_
  6 omega   36.00   69.00   1.0000    1.5000
omega____ theta____ kappa____ phi______ frames
    -      108.3609  -45.0000  120.0000 33

#__ type_ start__ end____ width___ exp.time_
  7 omega   34.00   67.00   1.0000    1.5000
omega____ theta____ kappa____ phi______ frames
    -      108.3609  -45.0000  -90.0000 33

#__ type_ start__ end____ width___ exp.time_
  8 omega   32.00   69.00   1.0000    1.5000
omega____ theta____ kappa____ phi______ frames
    -      108.3609  -30.0000   30.0000 37

#__ type_ start__ end____ width___ exp.time_
  9 omega   44.00   72.00   1.0000    1.5000
omega____ theta____ kappa____ phi______ frames
    -      108.3609  -45.0000  -30.0000 28

#__ type_ start__ end____ width___ exp.time_
 10 omega   39.00   65.00   1.0000    1.5000
omega____ theta____ kappa____ phi______ frames
    -      108.3609  -30.0000 -150.0000 26

#__ type_ start__ end____ width___ exp.time_
 11 omega   30.00   56.00   1.0000    1.5000
omega____ theta____ kappa____ phi______ frames
    -      108.3609  -30.0000    0.0000 26

#__ type_ start__ end____ width___ exp.time_
 12 omega  109.00  158.00   1.0000    1.5000
omega____ theta____ kappa____ phi______ frames
    -      108.3609  125.0000  120.0000 49

#__ type_ start__ end____ width___ exp.time_
 13 omega   90.00  153.00   1.0000    1.5000
omega____ theta____ kappa____ phi______ frames
    -      108.3609  -15.0000   60.0000 63

#__ type_ start__ end____ width___ exp.time_
 14 omega   25.00   52.00   1.0000    1.5000
omega____ theta____ kappa____ phi______ frames
    -      108.3609  -15.0000   60.0000 27

#__ type_ start__ end____ width___ exp.time_
 15 omega  -93.00  -53.00   1.0000    1.0000
omega____ theta____ kappa____ phi______ frames
    -      -40.7631  125.0000  -60.0000 40

#__ type_ start__ end____ width___ exp.time_
 16 omega   87.00  115.00   1.0000    1.0000
omega____ theta____ kappa____ phi______ frames
    -       40.7631   77.0000  120.0000 28

#__ type_ start__ end____ width___ exp.time_
 17 omega   15.00   66.00   1.0000    1.0000
omega____ theta____ kappa____ phi______ frames
    -       40.7631   77.0000  120.0000 51

#__ type_ start__ end____ width___ exp.time_
 18 omega   34.00  117.00   1.0000    1.0000
omega____ theta____ kappa____ phi______ frames
    -       40.7631   38.0000 -120.0000 83

#__ type_ start__ end____ width___ exp.time_
 19 omega   34.00   59.00   1.0000    1.5000
omega____ theta____ kappa____ phi______ frames
    -      108.3609  -45.0000 -150.0000 25

#__ type_ start__ end____ width___ exp.time_
 20 omega   30.00   90.00   1.0000    1.5000
omega____ theta____ kappa____ phi______ frames
    -      108.3609  -94.0000  -60.0000 60

#__ type_ start__ end____ width___ exp.time_
 21 omega   34.00  116.00   1.0000    1.5000
omega____ theta____ kappa____ phi______ frames
    -      108.3609 -125.0000  -90.0000 82

#__ type_ start__ end____ width___ exp.time_
 22 omega   73.00  120.00   1.0000    1.5000
omega____ theta____ kappa____ phi______ frames
    -      108.3609  -61.0000   90.0000 47

#__ type_ start__ end____ width___ exp.time_
 23 omega   37.00   72.00   1.0000    1.5000
omega____ theta____ kappa____ phi______ frames
    -      108.3609  -61.0000   90.0000 35

#__ type_ start__ end____ width___ exp.time_
 24 omega   71.00  112.00   1.0000    1.5000
omega____ theta____ kappa____ phi______ frames
    -      108.3609 -125.0000   60.0000 41

#__ type_ start__ end____ width___ exp.time_
 25 omega   31.00  109.00   1.0000    1.5000
omega____ theta____ kappa____ phi______ frames
    -      108.3609  -94.0000   90.0000 78

#__ type_ start__ end____ width___ exp.time_
 26 omega  118.00  148.00   1.0000    1.5000
omega____ theta____ kappa____ phi______ frames
    -      108.3609   15.0000  120.0000 30

#__ type_ start__ end____ width___ exp.time_
 27 omega   55.00  102.00   1.0000    1.5000
omega____ theta____ kappa____ phi______ frames
    -      108.3609   15.0000  120.0000 47
;
 
#----------------------------------------------------------------------------#
#                   COMPUTER PROGRAMS USED                                   #
#----------------------------------------------------------------------------# 

_computing_data_collection          'CrysAlisPro (Agilent, 2011)'

_computing_cell_refinement           'CrysAlisPro (Agilent, 2011)'
_computing_data_reduction            'CrysAlisPro (Agilent, 2011)'
_computing_structure_solution           'OLEX2 (Dolomanov, 2009)'
_computing_structure_refinement         'SHELXL-97 (Sheldrick, 2008)'
_computing_molecular_graphics           'Ortep-3 for Windows (Farrugia, 1997)'
_computing_publication_material
      'WinGX publication routines (Farrugia, 1999) and PLATON (Spek, 2003)'

#==============================================================================

# 8. REFINEMENT DATA 
#----------------------------------------------------------------------------#
#                   STRUCTURE SOLUTION
#----------------------------------------------------------------------------#

_atom_sites_solution_primary            direct
_atom_sites_solution_secondary          difmap
_atom_sites_solution_hydrogens          geom
 
#----------------------------------------------------------------------------#
#                   REFINEMENT INFORMATION                                   #
#----------------------------------------------------------------------------#
 
_refine_special_details
;
 Refinement of F^2^ against ALL reflections.  The weighted R-factor wR and
 goodness of fit S are based on F^2^, conventional R-factors R are based
 on F, with F set to zero for negative F^2^. The threshold expression of
 F^2^ > 2sigma(F^2^) is used only for calculating R-factors(gt) etc. and is
 not relevant to the choice of reflections for refinement.  R-factors based
 on F^2^ are statistically about twice as large as those based on F, and R-
 factors based on ALL data will be even larger.
;

_refine_ls_structure_factor_coef        Fsqd
_refine_ls_matrix_type                  full
_refine_ls_R_factor_all                 0.0324
_refine_ls_R_factor_gt                  0.0275
_refine_ls_wR_factor_ref                0.0741
_refine_ls_wR_factor_gt                 0.0709
_refine_ls_goodness_of_fit_ref          1.09
_refine_ls_restrained_S_all             1.09
_refine_ls_number_reflns                1216
_refine_ls_number_parameters            109
_refine_ls_number_restraints            4
_refine_ls_hydrogen_treatment           mixed
_refine_ls_weighting_scheme             calc
_refine_ls_weighting_details
         'calc w=1/[\s^2^(Fo^2^)+(0.0406P)^2^+0.2735P] where P=(Fo^2^+2Fc^2^)/3'
_refine_ls_shift/su_max                 0
_refine_ls_shift/su_mean                0
_refine_diff_density_max                0.363
_refine_diff_density_min                -0.351
_refine_diff_density_rms                0.069
_refine_ls_extinction_method            none

#==============================================================================

# 9. ATOMIC COORDINATES AND DISPLACEMENT PARAMETERS
#----------------------------------------------------------------------------#
#                   ATOMIC TYPES, COORDINATES AND THERMAL PARAMETERS         #
#----------------------------------------------------------------------------#
 
loop_
    _atom_site_label
    _atom_site_fract_x
    _atom_site_fract_y
    _atom_site_fract_z
    _atom_site_U_iso_or_equiv
    _atom_site_adp_type
    _atom_site_calc_flag
    _atom_site_refinement_flags
    _atom_site_occupancy
    _atom_site_disorder_assembly
    _atom_site_disorder_group
    _atom_site_type_symbol
Cu1 0.5 0.5 0 0.01043(15) Uani d S 1 . . Cu
N1 0.5203(3) 0.37840(7) -0.3376(4) 0.0113(4) Uani d . 1 . . N
H1 0.6239 0.3877 -0.4153 0.014 Uiso calc R 1 . . H
N2 0.4416(3) 0.41696(7) -0.1769(4) 0.0111(4) Uani d . 1 . . N
C3 0.2890(3) 0.38581(9) -0.0975(4) 0.0105(4) Uani d . 1 . . C
C4 0.2691(3) 0.32597(9) -0.2127(4) 0.0124(4) Uani d . 1 . . C
H4 0.1732 0.2942 -0.1909 0.015 Uiso calc R 1 . . H
C5 0.4182(3) 0.32329(9) -0.3637(4) 0.0137(4) Uani d . 1 . . C
H5 0.4452 0.2886 -0.4687 0.016 Uiso calc R 1 . . H
C6 0.1815(3) 0.42089(9) 0.0858(4) 0.0107(4) Uani d . 1 . . C
O7 0.2562(2) 0.47569(6) 0.1520(3) 0.0118(3) Uani d . 1 . . O
O8 0.0330(2) 0.39735(6) 0.1641(3) 0.0144(3) Uani d . 1 . . O
O1W 0.2455(2) 0.54965(6) -0.4047(3) 0.0134(3) Uani d D 1 . . O
O2W -0.1631(3) 0.28054(7) 0.2052(4) 0.0219(4) Uani d D 1 . . O
H1WA 0.140(4) 0.5615(13) -0.353(6) 0.033 Uiso d D 1 . . H
H1WB 0.208(5) 0.5252(12) -0.536(5) 0.033 Uiso d D 1 . . H
H2WA -0.167(5) 0.2621(13) 0.054(5) 0.033 Uiso d D 1 . . H
H2WB -0.102(4) 0.3132(10) 0.201(6) 0.033 Uiso d D 1 . . H
 
loop_
    _atom_site_aniso_label
    _atom_site_aniso_U_11
    _atom_site_aniso_U_22
    _atom_site_aniso_U_33
    _atom_site_aniso_U_12
    _atom_site_aniso_U_13
    _atom_site_aniso_U_23
Cu1 0.0144(2) 0.0066(2) 0.0126(2) -0.00226(14) 0.00748(17) -0.00236(15)
N1 0.0134(8) 0.0095(8) 0.0118(8) 0.0020(6) 0.0049(7) -0.0013(6)
N2 0.0139(8) 0.0095(8) 0.0105(8) 0.0006(6) 0.0046(7) -0.0006(6)
C3 0.0101(9) 0.0116(9) 0.0091(9) -0.0005(7) 0.0016(7) 0.0019(7)
C4 0.0147(10) 0.0089(9) 0.0136(10) -0.0006(8) 0.0039(8) 0.0008(7)
C5 0.0162(10) 0.0094(9) 0.0149(10) 0.0008(7) 0.0035(8) -0.0019(7)
C6 0.0124(9) 0.0098(9) 0.0093(10) 0.0026(7) 0.0021(8) 0.0013(7)
O7 0.0153(7) 0.0087(6) 0.0132(7) -0.0015(5) 0.0071(5) -0.0020(5)
O8 0.0159(7) 0.0106(7) 0.0198(8) -0.0013(5) 0.0103(6) 0.0000(6)
O1W 0.0153(7) 0.0130(7) 0.0140(7) -0.0010(6) 0.0076(6) -0.0037(6)
O2W 0.0313(9) 0.0143(7) 0.0209(9) -0.0057(7) 0.0084(7) 0.0011(7)
 
 
#----------------------------------------------------------------------------#
#                   MOLECULAR GEOMETRY                                       #
#----------------------------------------------------------------------------#
 
_geom_special_details
;
 All esds (except the esd in the dihedral angle between two l.s. planes)
 are estimated using the full covariance matrix.  The cell esds are taken
 into account individually in the estimation of esds in distances, angles
 and torsion angles; correlations between esds in cell parameters are only
 used when they are defined by crystal symmetry.  An approximate (isotropic)
 treatment of cell esds is used for estimating esds involving l.s. planes.
;
loop_
    _geom_bond_atom_site_label_1
    _geom_bond_atom_site_label_2
    _geom_bond_site_symmetry_2
    _geom_bond_distance
    _geom_bond_publ_flag
Cu1 N2 . 1.9808(16) yes
Cu1 N2 3_665 1.9808(16) ?
Cu1 O7 3_665 1.9910(14) ?
Cu1 O7 . 1.9910(14) yes
Cu1 O1W . 2.4501(15) yes
Cu1 O1W 3_665 2.4501(15) ?
N1 N2 . 1.338(2) ?
N1 C5 . 1.350(3) ?
N1 H1 . 0.88 ?
N2 C3 . 1.338(3) ?
C3 C4 . 1.401(3) ?
C3 C6 . 1.484(3) ?
C4 C5 . 1.369(3) ?
C4 H4 . 0.95 ?
C5 H5 . 0.95 ?
C6 O8 . 1.238(3) ?
C6 O7 . 1.285(2) ?
O1W H1WA . 0.833(18) ?
O1W H1WB . 0.817(18) ?
O2W H2WA . 0.834(18) ?
O2W H2WB . 0.813(17) ?
 
loop_
    _geom_angle_atom_site_label_1
    _geom_angle_atom_site_label_2
    _geom_angle_atom_site_label_3
    _geom_angle
    _geom_angle_site_symmetry_1
    _geom_angle_site_symmetry_3
    _geom_angle_publ_flag
N2 Cu1 N2 180.00(4) . 3_665 ?
N2 Cu1 O7 98.70(6) . 3_665 ?
N2 Cu1 O7 81.30(6) 3_665 3_665 ?
N2 Cu1 O7 81.30(6) . . yes
N2 Cu1 O7 98.70(6) 3_665 . ?
O7 Cu1 O7 180 3_665 . ?
N2 Cu1 O1W 92.08(6) . . yes
N2 Cu1 O1W 87.92(6) 3_665 . ?
O7 Cu1 O1W 90.57(5) 3_665 . ?
O7 Cu1 O1W 89.43(5) . . yes
N2 Cu1 O1W 87.92(6) . 3_665 ?
N2 Cu1 O1W 92.08(6) 3_665 3_665 ?
O7 Cu1 O1W 89.43(5) 3_665 3_665 ?
O7 Cu1 O1W 90.57(5) . 3_665 ?
O1W Cu1 O1W 180.00(6) . 3_665 ?
N2 N1 C5 110.36(17) . . ?
C5 N1 Cu1 134.42(13) . . ?
N2 N1 H1 124.8 . . ?
C5 N1 H1 124.8 . . ?
Cu1 N1 H1 100.7 . . ?
C3 N2 N1 106.79(16) . . ?
C3 N2 Cu1 113.30(14) . . ?
N1 N2 Cu1 139.59(13) . . ?
N2 C3 C4 109.90(18) . . ?
N2 C3 C6 115.16(17) . . ?
C4 C3 C6 134.95(18) . . ?
C4 C3 Cu1 150.27(15) . . ?
C6 C3 Cu1 74.67(11) . . ?
C5 C4 C3 104.79(17) . . ?
C5 C4 H4 127.6 . . ?
C3 C4 H4 127.6 . . ?
N1 C5 C4 108.16(18) . . ?
N1 C5 H5 125.9 . . ?
C4 C5 H5 125.9 . . ?
O8 C6 O7 124.79(19) . . ?
O8 C6 C3 120.69(17) . . ?
O7 C6 C3 114.52(17) . . ?
O8 C6 Cu1 164.75(15) . . ?
C3 C6 Cu1 74.54(11) . . ?
C6 O7 Cu1 115.51(13) . . ?
Cu1 O1W H1WA 108(2) . . ?
Cu1 O1W H1WB 110(2) . . ?
H1WA O1W H1WB 110(3) . . ?
H2WA O2W H2WB 107(3) . . ?
 
loop_
    _geom_torsion_atom_site_label_1
    _geom_torsion_atom_site_label_2
    _geom_torsion_atom_site_label_3
    _geom_torsion_atom_site_label_4
    _geom_torsion
    _geom_torsion_site_symmetry_1
    _geom_torsion_site_symmetry_2
    _geom_torsion_site_symmetry_3
    _geom_torsion_site_symmetry_4
    _geom_torsion_publ_flag
N2 Cu1 N1 N2 180 3_665 . . . ?
O7 Cu1 N1 N2 -176.5(2) 3_665 . . . ?
O7 Cu1 N1 N2 3.5(2) . . . . ?
O1W Cu1 N1 N2 -86.4(2) . . . . ?
O1W Cu1 N1 N2 93.6(2) 3_665 . . . ?
N2 Cu1 N1 C5 -8.9(2) . . . . ?
N2 Cu1 N1 C5 171.1(2) 3_665 . . . ?
O7 Cu1 N1 C5 174.58(18) 3_665 . . . ?
O7 Cu1 N1 C5 -5.42(18) . . . . ?
O1W Cu1 N1 C5 -95.26(18) . . . . ?
O1W Cu1 N1 C5 84.74(18) 3_665 . . . ?
C5 N1 N2 C3 0.6(2) . . . . ?
Cu1 N1 N2 C3 -172.7(3) . . . . ?
C5 N1 N2 Cu1 173.24(16) . . . . ?
O7 Cu1 N2 C3 175.82(13) 3_665 . . . ?
O7 Cu1 N2 C3 -4.18(13) . . . . ?
O1W Cu1 N2 C3 -93.28(14) . . . . ?
O1W Cu1 N2 C3 86.72(14) 3_665 . . . ?
O7 Cu1 N2 N1 3.5(2) 3_665 . . . ?
O7 Cu1 N2 N1 -176.5(2) . . . . ?
O1W Cu1 N2 N1 94.4(2) . . . . ?
O1W Cu1 N2 N1 -85.6(2) 3_665 . . . ?
N1 N2 C3 C4 -0.4(2) . . . . ?
Cu1 N2 C3 C4 -175.27(13) . . . . ?
N1 N2 C3 C6 179.66(15) . . . . ?
Cu1 N2 C3 C6 4.8(2) . . . . ?
N1 N2 C3 Cu1 174.8(2) . . . . ?
N2 Cu1 C3 N2 180 3_665 . . . ?
O7 Cu1 C3 N2 -5.02(16) 3_665 . . . ?
O7 Cu1 C3 N2 174.98(16) . . . . ?
O1W Cu1 C3 N2 87.97(14) . . . . ?
O1W Cu1 C3 N2 -92.03(14) 3_665 . . . ?
N2 Cu1 C3 C4 9.0(2) . . . . ?
N2 Cu1 C3 C4 -171.0(2) 3_665 . . . ?
O7 Cu1 C3 C4 4.0(3) 3_665 . . . ?
O7 Cu1 C3 C4 -176.0(3) . . . . ?
O1W Cu1 C3 C4 97.0(3) . . . . ?
O1W Cu1 C3 C4 -83.0(3) 3_665 . . . ?
N2 Cu1 C3 C6 -175.5(2) . . . . ?
N2 Cu1 C3 C6 4.5(2) 3_665 . . . ?
O7 Cu1 C3 C6 179.52(10) 3_665 . . . ?
O7 Cu1 C3 C6 -0.48(10) . . . . ?
O1W Cu1 C3 C6 -87.49(11) . . . . ?
O1W Cu1 C3 C6 92.51(11) 3_665 . . . ?
N2 C3 C4 C5 0.2(2) . . . . ?
C6 C3 C4 C5 -180.0(2) . . . . ?
Cu1 C3 C4 C5 -6.1(3) . . . . ?
N2 N1 C5 C4 -0.5(2) . . . . ?
Cu1 N1 C5 C4 3.4(3) . . . . ?
C3 C4 C5 N1 0.2(2) . . . . ?
N2 C3 C6 O8 177.59(17) . . . . ?
C4 C3 C6 O8 -2.3(3) . . . . ?
Cu1 C3 C6 O8 -179.15(18) . . . . ?
N2 C3 C6 O7 -2.6(3) . . . . ?
C4 C3 C6 O7 177.6(2) . . . . ?
Cu1 C3 C6 O7 0.68(14) . . . . ?
N2 C3 C6 Cu1 -3.26(14) . . . . ?
C4 C3 C6 Cu1 176.9(2) . . . . ?
N2 Cu1 C6 O8 179.6(6) . . . . ?
N2 Cu1 C6 O8 -0.4(6) 3_665 . . . ?
O7 Cu1 C6 O8 176.3(5) 3_665 . . . ?
O7 Cu1 C6 O8 -3.7(5) . . . . ?
O1W Cu1 C6 O8 -88.9(5) . . . . ?
O1W Cu1 C6 O8 91.1(5) 3_665 . . . ?
N2 Cu1 C6 O7 -176.66(15) . . . . ?
N2 Cu1 C6 O7 3.34(15) 3_665 . . . ?
O7 Cu1 C6 O7 180 3_665 . . . ?
O1W Cu1 C6 O7 -85.20(13) . . . . ?
O1W Cu1 C6 O7 94.80(13) 3_665 . . . ?
N2 Cu1 C6 C3 2.38(10) . . . . ?
N2 Cu1 C6 C3 -177.62(10) 3_665 . . . ?
O7 Cu1 C6 C3 -0.96(19) 3_665 . . . ?
O7 Cu1 C6 C3 179.04(19) . . . . ?
O1W Cu1 C6 C3 93.84(10) . . . . ?
O1W Cu1 C6 C3 -86.16(10) 3_665 . . . ?
O8 C6 O7 Cu1 178.80(15) . . . . ?
C3 C6 O7 Cu1 -1.0(2) . . . . ?
N2 Cu1 O7 C6 2.83(13) . . . . ?
N2 Cu1 O7 C6 -177.17(13) 3_665 . . . ?
O1W Cu1 O7 C6 95.02(13) . . . . ?
O1W Cu1 O7 C6 -84.98(13) 3_665 . . . ?
 
loop_
    _geom_hbond_atom_site_label_D
    _geom_hbond_atom_site_label_H
    _geom_hbond_atom_site_label_A
    _geom_hbond_distance_DH
    _geom_hbond_distance_HA
    _geom_hbond_distance_DA
    _geom_hbond_angle_DHA
    _geom_hbond_site_symmetry_A
    _geom_hbond_publ_flag
#
#D   H   A   D - H  H...A   D...A    D - H...A  symm(A)
#
N1  H1   O1W 0.88      1.93      2.710(2)   146.8  3_664 yes
O1W H1WA O8  0.833(18) 1.860(19) 2.667(2)   163(3) 3_565 yes
O1W H1WB O7  0.817(18) 1.96(2)   2.709(2)   153(3) 1_554 yes
O2W H2WA O2W 0.834(18) 1.946(18) 2.7792(15) 178(3) 4_565 yes
O2W H2WB O8  0.813(17) 2.043(18) 2.854(2)   175(3) 1_555 yes

# The following lines are used to test the character set of files sent by
# network email or other means. They are not part of the CIF data set
# abcdefghijklmnopqrstuvwxyzABCDEFGHIJKLMNOPQRSTUVWXYZ0123456789
# !@#$%^&*()_+{}:"~<>?|\-=[];'`,./
 
# END of CIF
